# Supplementary material for: Comparative Analyses and Phylogenetic Dependence in Traits and Trends of the Dipterocarpaceae
Source: Ecol Evol. 2025 Jan 9;15(1):e70784. doi: 10.1002/ece3.70784 (PMC11717900; doi:10.1002/ece3.70784)
Supplement: Supplementary file 2 — Data S1. [file ECE3-15-e70784-s001.csv]

Species	Family	Subfamily	Tribe	Genus	Section	Subsection	Authority	Geographic range	Lowland. Mixed.dipterocarp	lower Hill forest 300-500	Upper hill dipterocarp forest 800-1200	Montane rain forest 1200	Wet seasonal evergreen forest	Dry seasonal evergreen forest	Evergreen	Semi evergreen	Mixed semi-deciduos	Dry deciduous dipterocarp	Peat.swamp	Freshwater.swamp.forest	Heath.forest	Coastal forest	Lower.elevation.limit.metres	Upper.elevation.limit.metres	Estimated.extent.of.occurrence.EOO	Estimated.area.of.occupancy.AOO	Max.Height.metres	Max.diameter.cm	Growth.rate.cm.peryear	StClay	StSandy	StLoam	StLimestone	Shade.tolerance	Chromosome.no.x.7	Chromosome.no.x.10	Chromosome.no.x.11	Polyploidy	Flowering.frequency	leaves.length	Anthesis.Day	Anthesis.Night	Flower.size	Floral.reward.nectar	Floral.reward.pollen	Floral.reward.corolla	Flower colour.white	Flower.colour.creamy.white	Flower colour.pink
Anisoptera_brunnea	Dipterocarpaceae	Dipterocarpoideae	Dipterocarpeae	Anisoptera	NA	NA	Foxw.	Widespread	1	0	0	0	0	0	1	1	0	0	0	0	0	0	0	500	NA	NA	40	60	NA	1	1	0	0	Light demander	0	0	1	0	0	11	0	1	1	0	0	1	0	1	0
Anisoptera_costata	Dipterocarpaceae	Dipterocarpoideae	Dipterocarpeae	Anisoptera	NA	NA	Korth.	Widespread	1	0	0	0	0	0	1	1	0	0	0	0	0	0	0	700	7000000	NA	50	150	NA	1	1	0	1	Light demander	0	0	1	0	1	12	1	1	0	0	0	1	0	1	0
Anisoptera_curtisii	Dipterocarpaceae	Dipterocarpoideae	Dipterocarpeae	Anisoptera	NA	NA	Dyer ex King	Widespread	1	0	0	0	0	0	0	0	0	0	0	0	0	0	0	850	302537.7	NA	30	75	NA	0	1	0	0	Light demander	0	0	1	0	0	9	1	0	0	0	0	1	0	1	0
Anisoptera_grossivenia	Dipterocarpaceae	Dipterocarpoideae	Dipterocarpeae	Anisoptera	NA	NA	Slooten	Widespread	1	0	0	0	0	0	0	0	0	0	0	0	1	0	0	400	NA	NA	60	145	NA	1	1	0	0	Light demander	0	0	1	0	0	12	0	0	0	0	0	1	0	1	0
Anisoptera_laevis	Dipterocarpaceae	Dipterocarpoideae	Dipterocarpeae	Anisoptera	NA	NA	Ridl.	Widespread	1	1	0	0	0	0	0	0	0	0	0	0	0	0	150	900	1412527	NA	65	200	1.2	1	0	1	0	Light demander	0	0	1	0	0	9	0	1	0	0	0	1	0	1	0
Anisoptera_marginata	Dipterocarpaceae	Dipterocarpoideae	Dipterocarpeae	Anisoptera	NA	NA	Korth.	Widespread	0	0	0	0	0	0	0	0	0	0	1	0	1	0	50	400	20001	NA	45	135	NA	0	1	0	0	Light demander	0	0	1	0	0	11	1	1	0	0	0	1	0	1	0
Anisoptera_megistocarpa	Dipterocarpaceae	Dipterocarpoideae	Dipterocarpeae	Anisoptera	NA	NA	Slooten	Widespread	1	0	0	0	0	0	0	0	0	0	0	0	0	0	50	200	NA	NA	NA	120	NA	NA	NA	NA	NA	Light demander	0	0	1	0	0	20	0	1	0	0	0	1	0	1	0
Anisoptera_reticulata	Dipterocarpaceae	Dipterocarpoideae	Dipterocarpeae	Anisoptera	NA	NA	P.S.Ashton	Widespread	1	0	0	0	0	0	0	0	0	0	0	0	0	0	0	300	NA	NA	NA	NA	NA	NA	NA	NA	NA	Light demander	0	0	1	0	0	NA	NA	NA	0	0	0	1	0	1	0
Anisoptera_scaphula	Dipterocarpaceae	Dipterocarpoideae	Dipterocarpeae	Anisoptera	NA	NA	(Roxb.) Kurz	Widespread	0	0	0	0	0	0	1	1	0	0	0	0	0	0	0	700	1440413.7	NA	37.5	285	2	NA	NA	NA	NA	Light demander	0	0	1	0	0	14	1	0	0	0	0	1	0	1	0
Anisoptera_thurifera	Dipterocarpaceae	Dipterocarpoideae	Dipterocarpeae	Anisoptera	NA	NA	(Blanco) Blume	Widespread	1	0	0	0	0	0	0	0	0	0	0	0	0	1	0	750	3260000	NA	50	50	7	NA	NA	NA	NA	Light demander	0	0	1	0	1	18	0	1	0	0	0	1	0	1	0
Cotylelobium_burckii	Dipterocarpaceae	Dipterocarpoideae	Dipterocarpeae	Cotylelobium	NA	NA	(F.Heim) F.Heim	Widespread	0	0	0	0	0	0	0	0	0	0	0	0	1	0	0	300	NA	NA	40	65	0.2	0	1	0	0	Intermediate	1	0	1	0	0	15	NA	NA	1	0	1	0	0	1	0
Cotylelobium_lanceolatum	Dipterocarpaceae	Dipterocarpoideae	Dipterocarpeae	Cotylelobium	NA	NA	Craib	Widespread	0	0	0	0	0	0	0	0	0	0	0	0	1	0	0	1500	2276638	NA	45	125	0.4	0	1	0	1	Intermediate	1	0	1	0	0	8	NA	NA	1	0	1	0	0	1	0
Cotylelobium_lewisianum	Dipterocarpaceae	Dipterocarpoideae	Dipterocarpeae	Cotylelobium	NA	NA	(Trimen ex Hook.f.) P.S.Ashton	Endemic	0	1	0	0	0	0	0	0	0	0	0	0	0	0	NA	NA	NA	NA	NA	NA	0.6	NA	NA	NA	NA	Intermediate	1	0	1	0	0	NA	NA	NA	1	0	1	0	0	1	0
Cotylelobium_melanoxylon	Dipterocarpaceae	Dipterocarpoideae	Dipterocarpeae	Cotylelobium	NA	NA	(Hook.f.) Pierre	Widespread	1	0	0	0	0	0	0	0	0	0	0	0	0	0	0	300	NA	NA	50	160	NA	0	1	0	0	Intermediate	1	0	1	0	0	10	NA	NA	1	0	1	0	0	1	0
Cotylelobium_scabriusculum	Dipterocarpaceae	Dipterocarpoideae	Dipterocarpeae	Cotylelobium	NA	NA	(Thwaites) Brandis	Endemic	0	0	0	0	0	0	1	0	0	0	0	0	0	0	NA	NA	NA	NA	NA	NA	1	NA	NA	NA	NA	Shade tolerant	1	0	1	0	0	NA	NA	NA	1	0	1	0	0	1	0
Dipterocarpus_acutangulus	Dipterocarpaceae	Dipterocarpoideae	Dipterocarpeae	Dipterocarpus	NA	NA	Vesque	Widespread	1	0	0	0	0	0	1	0	0	0	0	0	0	0	400	1000	1100619.6	NA	60	130	5	0	1	0	0	Shade tolerant	0	1	1	1	1	13	NA	NA	2	NA	NA	NA	0	1	1
Dipterocarpus_alatus	Dipterocarpaceae	Dipterocarpoideae	Dipterocarpeae	Dipterocarpus	NA	NA	Roxb.	Widespread	1	0	0	0	0	0	1	1	0	0	0	0	0	0	100	700	2000000	NA	45	150	NA	1	1	0	0	Shade tolerant	0	1	1	1	1	18	NA	NA	2	NA	NA	NA	1	0	0
Dipterocarpus_applanatus	Dipterocarpaceae	Dipterocarpoideae	Dipterocarpeae	Dipterocarpus	NA	NA	Sloot.	Widespread	0	0	0	0	0	0	0	0	0	0	0	0	0	1	NA	NA	NA	NA	50	160	NA	0	1	0	0	Shade tolerant	0	1	1	1	1	21	NA	NA	2	NA	NA	NA	1	0	0
Dipterocarpus_baudii	Dipterocarpaceae	Dipterocarpoideae	Dipterocarpeae	Dipterocarpus	NA	NA	Korth.	Widespread	1	0	0	0	0	0	1	0	0	0	0	0	0	0	0	800	1830866.5	NA	35	64	NA	1	0	0	0	Shade tolerant	0	1	1	1	1	25	NA	NA	2	NA	NA	NA	1	0	0
Dipterocarpus_borneensis	Dipterocarpaceae	Dipterocarpoideae	Dipterocarpeae	Dipterocarpus	NA	NA	v. Sloot	Widespread	0	0	0	0	0	0	0	0	0	0	0	0	1	1	0	350	NA	NA	30	64	NA	0	1	0	0	Shade tolerant	0	1	1	1	1	10	NA	NA	2	NA	NA	NA	1	0	0
Dipterocarpus_bourdillonii	Dipterocarpaceae	Dipterocarpoideae	Dipterocarpeae	Dipterocarpus	NA	NA	Brandis	Endemic	0	0	0	0	0	0	1	0	0	0	0	0	0	0	60	150	NA	NA	45	150	NA	NA	NA	NA	NA	Shade tolerant	0	1	1	1	1	NA	NA	NA	2	NA	NA	NA	1	0	0
Dipterocarpus_caudatus	Dipterocarpaceae	Dipterocarpoideae	Dipterocarpeae	Dipterocarpus	NA	NA	Foxw.	Widespread	0	0	0	0	0	0	0	0	0	0	0	0	0	1	0	400	20001	NA	50	125	NA	1	0	1	0	Shade tolerant	0	1	1	1	1	9	NA	NA	2	NA	NA	NA	1	0	0
Dipterocarpus_caudiferus	Dipterocarpaceae	Dipterocarpoideae	Dipterocarpeae	Dipterocarpus	NA	NA	Merr.	Endemic	1	0	0	0	0	0	0	0	0	0	0	0	0	0	0	800	NA	NA	65	160	NA	1	0	0	0	Shade tolerant	0	1	1	1	1	16	NA	NA	2	NA	NA	NA	1	0	0
Dipterocarpus_chartaceus	Dipterocarpaceae	Dipterocarpoideae	Dipterocarpeae	Dipterocarpus	NA	NA	Symington	Widespread	1	0	0	0	0	0	0	0	0	0	1	0	0	0	0	600	307853	NA	40	125	6	1	0	1	0	Shade tolerant	0	1	1	1	1	14	NA	NA	2	NA	NA	NA	1	0	0
Dipterocarpus_cinereus	Dipterocarpaceae	Dipterocarpoideae	Dipterocarpeae	Dipterocarpus	NA	NA	Sloot.	Endemic	1	0	0	0	0	0	0	0	0	0	0	0	0	0	120	182	0.29	8	NA	40	NA	NA	NA	NA	NA	Shade tolerant	0	1	1	1	1	NA	NA	NA	2	NA	NA	NA	1	0	0
Dipterocarpus_concavus	Dipterocarpaceae	Dipterocarpoideae	Dipterocarpeae	Dipterocarpus	NA	NA	Foxw.	Widespread	1	0	1	0	0	0	0	1	0	0	0	0	0	0	0	300	20001	NA	NA	NA	NA	NA	NA	NA	NA	Shade tolerant	0	1	1	1	1	15	NA	NA	2	NA	NA	NA	1	0	0
Dipterocarpus_confertus	Dipterocarpaceae	Dipterocarpoideae	Dipterocarpeae	Dipterocarpus	NA	NA	v. Slooten	Widespread	0	1	0	0	0	0	0	0	0	0	0	0	0	0	0	800	NA	NA	50	145	NA	1	0	0	0	Shade tolerant	0	1	1	1	1	28	NA	NA	2	NA	NA	NA	1	0	0
Dipterocarpus_conformis	Dipterocarpaceae	Dipterocarpoideae	Dipterocarpeae	Dipterocarpus	NA	NA	v. Slooten	Widespread	1	1	0	0	0	0	0	0	0	0	0	0	0	0	0	800	NA	NA	50	125	NA	1	0	0	0	Shade tolerant	0	1	1	1	1	30	NA	NA	2	NA	NA	NA	1	0	0
Dipterocarpus_coriaceus	Dipterocarpaceae	Dipterocarpoideae	Dipterocarpeae	Dipterocarpus	NA	NA	Slooten	Endemic	0	0	0	0	0	0	0	0	0	0	1	0	0	0	0	300	20001	NA	NA	NA	NA	NA	NA	NA	NA	Shade tolerant	0	1	1	1	1	21	NA	NA	2	NA	NA	NA	1	0	0
Dipterocarpus_cornutus	Dipterocarpaceae	Dipterocarpoideae	Dipterocarpeae	Dipterocarpus	NA	NA	Dyer	Widespread	1	1	1	0	0	0	0	0	0	0	0	0	0	0	0	1000	NA	NA	NA	NA	NA	NA	NA	NA	NA	Shade tolerant	0	1	1	1	1	23	NA	NA	2	NA	NA	NA	1	0	0
Dipterocarpus_costatus	Dipterocarpaceae	Dipterocarpoideae	Dipterocarpeae	Dipterocarpus	NA	NA	C.F.Gaertn.	Widespread	1	1	1	0	0	0	1	0	0	0	0	0	0	0	600	1300	2500000	NA	40	160	NA	NA	NA	NA	NA	Shade tolerant	0	1	1	1	1	11	NA	NA	2	NA	NA	NA	1	0	0
Dipterocarpus_costulatus	Dipterocarpaceae	Dipterocarpoideae	Dipterocarpeae	Dipterocarpus	NA	NA	Sloot.	Widespread	1	0	0	0	0	0	0	0	0	0	0	0	0	0	0	600	20001	NA	50	127	NA	0	1	0	0	Shade tolerant	0	1	1	1	1	16	NA	NA	2	NA	NA	NA	1	0	0
Dipterocarpus_crinitus	Dipterocarpaceae	Dipterocarpoideae	Dipterocarpeae	Dipterocarpus	NA	NA	Dyer	Widespread	1	0	0	0	0	0	1	0	0	0	0	0	0	0	0	900	1503261	NA	60	200	NA	1	1	0	0	Shade tolerant	0	1	1	1	1	8	0	1	2	0	1	0	0	0	1
Dipterocarpus_cuspidatus	Dipterocarpaceae	Dipterocarpoideae	Dipterocarpeae	Dipterocarpus	NA	NA	Ashton	Endemic	1	0	0	0	0	0	0	0	0	0	0	0	0	0	300	800	NA	NA	NA	NA	NA	NA	NA	NA	NA	Shade tolerant	0	1	1	1	1	NA	NA	NA	2	NA	NA	NA	1	0	0
Dipterocarpus_dyeri	Dipterocarpaceae	Dipterocarpoideae	Dipterocarpeae	Dipterocarpus	NA	NA	Pierre	Widespread	1	0	0	0	0	0	1	0	0	0	0	0	0	0	0	400	686988.6	NA	40	125	NA	1	0	0	0	Shade tolerant	0	1	1	1	1	28	NA	NA	2	NA	NA	NA	1	0	0
Dipterocarpus_elongatus	Dipterocarpaceae	Dipterocarpoideae	Dipterocarpeae	Dipterocarpus	NA	NA	Korth.	Widespread	1	0	0	0	0	0	0	0	0	0	0	1	0	0	0	300	20001	NA	60	175	NA	0	1	0	0	Shade tolerant	0	1	1	1	1	39	NA	NA	2	NA	NA	NA	1	0	0
Dipterocarpus_eurhynchus	Dipterocarpaceae	Dipterocarpoideae	Dipterocarpeae	Dipterocarpus	NA	NA	Miq.	Widespread	1	0	0	0	0	0	0	0	0	0	0	0	0	0	0	700	NA	NA	65	110	NA	1	0	0	0	Shade tolerant	0	1	1	1	1	8	NA	NA	2	NA	NA	NA	1	0	0
Dipterocarpus_fagineus	Dipterocarpaceae	Dipterocarpoideae	Dipterocarpeae	Dipterocarpus	NA	NA	Vesque	Widespread	1	1	0	0	0	0	0	0	0	0	0	0	0	1	200	1000	20001	NA	NA	NA	NA	NA	NA	NA	NA	Shade tolerant	0	1	1	1	1	10	NA	NA	2	NA	NA	NA	1	0	0
Dipterocarpus_fusiformis	Dipterocarpaceae	Dipterocarpoideae	Dipterocarpeae	Dipterocarpus	NA	NA	Ashton	Endemic	1	0	0	0	0	0	0	0	0	0	0	0	0	0	0	300	NA	NA	NA	NA	NA	NA	NA	NA	NA	Shade tolerant	0	1	1	1	1	NA	NA	NA	2	NA	NA	NA	1	0	0
Dipterocarpus_geniculatus	Dipterocarpaceae	Dipterocarpoideae	Dipterocarpeae	Dipterocarpus	NA	NA	Vesque	Endemic	1	0	0	0	0	0	0	0	0	0	0	0	0	0	0	400	NA	NA	60	200	NA	1	0	0	0	Shade tolerant	0	1	1	1	0	10	1	1	2	0	1	1	0	0	0
Dipterocarpus_glabrigemmatus	Dipterocarpaceae	Dipterocarpoideae	Dipterocarpeae	Dipterocarpus	NA	NA	Ashton	Endemic	1	1	0	0	0	0	0	0	0	0	0	0	0	0	0	800	NA	NA	NA	NA	NA	NA	NA	NA	NA	Shade tolerant	0	1	1	1	1	NA	NA	NA	2	NA	NA	NA	1	0	0
Dipterocarpus_glandulosus	Dipterocarpaceae	Dipterocarpoideae	Dipterocarpeae	Dipterocarpus	NA	NA	Thwaites	Endemic	0	0	0	0	1	0	0	0	0	0	0	0	0	0	0	300	NA	NA	NA	NA	NA	NA	NA	NA	NA	Shade tolerant	0	1	1	1	1	NA	NA	NA	2	NA	NA	NA	1	0	0
Dipterocarpus_globosus	Dipterocarpaceae	Dipterocarpoideae	Dipterocarpeae	Dipterocarpus	NA	NA	Vesque	Endemic	1	0	0	0	0	0	0	0	0	0	0	0	1	0	0	400	NA	NA	65	190	NA	1	1	0	0	Shade tolerant	0	1	1	1	0	12	1	1	2	0	1	1	1	0	0
Dipterocarpus_gonopterus	Dipterocarpaceae	Dipterocarpoideae	Dipterocarpeae	Dipterocarpus	NA	NA	Turcz.	NA	0	0	0	0	0	0	0	0	0	0	0	0	0	0	0	0	NA	NA	NA	NA	NA	NA	NA	NA	NA	Shade tolerant	0	1	1	1	1	NA	NA	NA	2	NA	NA	NA	1	0	0
Dipterocarpus_gracilis	Dipterocarpaceae	Dipterocarpoideae	Dipterocarpeae	Dipterocarpus	NA	NA	Blume	Widespread	0	0	0	0	0	0	1	1	0	0	0	0	0	0	0	900	8872598	NA	50	180	NA	NA	NA	NA	NA	Shade tolerant	0	1	1	1	1	15	NA	NA	2	NA	NA	NA	1	0	0
Dipterocarpus_grandiflorus	Dipterocarpaceae	Dipterocarpoideae	Dipterocarpeae	Dipterocarpus	NA	NA	Blanco	Widespread	1	0	0	0	0	0	1	0	0	0	0	0	0	0	0	700	6329344.9	NA	50	135	NA	1	0	0	0	Shade tolerant	0	1	1	1	1	15	NA	NA	2	NA	NA	NA	1	0	0
Dipterocarpus_hasseltii	Dipterocarpaceae	Dipterocarpoideae	Dipterocarpeae	Dipterocarpus	NA	NA	Blume	Widespread	1	0	0	0	0	0	0	0	0	0	0	0	0	0	0	1000	6000000	NA	45	150	NA	NA	NA	NA	NA	Shade tolerant	0	1	1	1	1	13	NA	NA	2	NA	NA	NA	1	0	0
Dipterocarpus_hispidus	Dipterocarpaceae	Dipterocarpoideae	Dipterocarpeae	Dipterocarpus	NA	NA	Thwaites	Endemic	0	0	0	0	1	0	0	0	0	0	0	0	0	0	0	300	NA	NA	NA	NA	NA	NA	NA	NA	NA	Shade tolerant	0	1	1	1	1	NA	NA	NA	2	NA	NA	NA	1	0	0
Dipterocarpus_humeratus	Dipterocarpaceae	Dipterocarpoideae	Dipterocarpeae	Dipterocarpus	NA	NA	v. Slooten	Widespread	1	1	0	0	0	0	0	0	0	0	0	0	0	0	0	700	NA	NA	50	110	NA	NA	NA	NA	NA	Shade tolerant	0	1	1	1	1	31	NA	NA	2	NA	NA	NA	1	0	0
Dipterocarpus_indicus	Dipterocarpaceae	Dipterocarpoideae	Dipterocarpeae	Dipterocarpus	NA	NA	Bedd.	Endemic	0	0	0	0	1	0	0	0	0	0	0	0	0	0	0	800	NA	NA	60	NA	NA	NA	NA	NA	NA	Shade tolerant	0	1	1	1	1	12	NA	NA	2	NA	NA	NA	1	0	0
Dipterocarpus_insignis	Dipterocarpaceae	Dipterocarpoideae	Dipterocarpeae	Dipterocarpus	NA	NA	Thwaites	Endemic	0	0	0	0	0	0	1	0	0	0	0	0	0	0	NA	NA	NA	NA	NA	NA	NA	NA	NA	NA	NA	Shade tolerant	0	1	1	1	1	NA	NA	NA	2	NA	NA	NA	1	0	0
Dipterocarpus_intricatus	Dipterocarpaceae	Dipterocarpoideae	Dipterocarpeae	Dipterocarpus	NA	NA	Dyer	Widespread	0	0	0	0	0	0	0	0	0	1	0	0	0	0	100	800	NA	NA	30	NA	NA	NA	NA	NA	NA	Shade tolerant	0	1	1	1	1	NA	NA	NA	2	NA	NA	NA	1	0	0
Dipterocarpus_kerrii	Dipterocarpaceae	Dipterocarpoideae	Dipterocarpeae	Dipterocarpus	NA	NA	King	Widespread	1	0	0	0	0	0	1	0	0	0	0	0	0	0	0	700	3000000	NA	40	150	NA	NA	NA	NA	NA	Shade tolerant	0	1	1	1	1	11	NA	NA	2	NA	NA	NA	1	0	0
Dipterocarpus_kunstleri	Dipterocarpaceae	Dipterocarpoideae	Dipterocarpeae	Dipterocarpus	NA	NA	King	Widespread	1	1	0	0	0	0	0	0	0	0	0	0	0	0	0	400	20001	NA	40	100	NA	1	0	0	0	Shade tolerant	0	1	1	1	1	17.5	NA	NA	2	NA	NA	NA	1	0	0
Dipterocarpus_lamellatus	Dipterocarpaceae	Dipterocarpoideae	Dipterocarpeae	Dipterocarpus	NA	NA	Hook.f.	Endemic	1	0	0	0	0	0	0	0	0	0	0	0	0	1	0	300	NA	NA	NA	NA	NA	NA	NA	NA	NA	Shade tolerant	0	1	1	1	1	NA	NA	NA	2	NA	NA	NA	1	0	0
Dipterocarpus_littoralis	Dipterocarpaceae	Dipterocarpoideae	Dipterocarpeae	Dipterocarpus	NA	NA	Blume	Endemic	1	0	0	0	0	0	0	0	0	0	0	0	0	0	0	300	NA	80	NA	NA	NA	NA	NA	NA	NA	Shade tolerant	0	1	1	1	1	NA	NA	NA	2	NA	NA	NA	1	0	0
Dipterocarpus_lowii	Dipterocarpaceae	Dipterocarpoideae	Dipterocarpeae	Dipterocarpus	NA	NA	Hook. f.	Widespread	1	0	0	0	0	0	0	0	0	0	0	0	0	0	0	400	20001	NA	55	190	NA	0	1	0	0	Shade tolerant	0	1	1	1	1	18	NA	NA	2	NA	NA	NA	1	0	0
Dipterocarpus_mannii	Dipterocarpaceae	Dipterocarpoideae	Dipterocarpeae	Dipterocarpus	NA	NA	King ex U. N. &amp;. P. C. Kanj. &amp; Das	Endemic	0	0	0	0	0	0	1	0	0	0	0	0	0	0	0	300	NA	NA	NA	NA	NA	NA	NA	NA	NA	Shade tolerant	0	1	1	1	1	NA	NA	NA	2	NA	NA	NA	1	0	0
Dipterocarpus_megacarpus	Dipterocarpaceae	Dipterocarpoideae	Dipterocarpeae	Dipterocarpus	NA	NA	L. Madani	Endemic	1	1	0	0	0	0	0	0	0	0	0	0	0	0	0	800	NA	NA	NA	NA	NA	NA	NA	NA	NA	Shade tolerant	0	1	1	1	1	NA	NA	NA	2	NA	NA	NA	1	0	0
Dipterocarpus_mundus	Dipterocarpaceae	Dipterocarpoideae	Dipterocarpeae	Dipterocarpus	NA	NA	v. Sloot.	Endemic	1	1	0	0	0	0	0	0	0	0	0	0	0	0	400	600	NA	NA	50	95	NA	NA	NA	NA	NA	Shade tolerant	0	1	1	1	1	11	NA	NA	2	NA	NA	NA	1	0	0
Dipterocarpus_nudus	Dipterocarpaceae	Dipterocarpoideae	Dipterocarpeae	Dipterocarpus	NA	NA	Vesque	Endemic	1	1	0	0	0	0	0	0	0	0	0	0	0	0	0	600	NA	NA	50	130	NA	0	1	0	0	Shade tolerant	0	1	1	1	1	13	NA	NA	2	NA	NA	NA	1	0	0
Dipterocarpus_oblongifolius	Dipterocarpaceae	Dipterocarpoideae	Dipterocarpeae	Dipterocarpus	NA	NA	Blume	Widespread	1	0	0	0	0	0	0	0	0	0	0	0	0	0	0	400	20001	NA	30	150	NA	NA	NA	NA	NA	Shade tolerant	0	1	1	1	1	20	NA	NA	2	NA	NA	NA	1	0	0
Dipterocarpus_obtusifolius	Dipterocarpaceae	Dipterocarpoideae	Dipterocarpeae	Dipterocarpus	NA	NA	Teijsm. ex Miq.	Widespread	0	0	0	1	0	0	0	0	0	1	0	0	0	0	0	1300	1245418	NA	30	80	NA	NA	NA	NA	NA	Shade tolerant	0	1	1	1	1	18	0	1	2	1	1	0	1	0	0
Dipterocarpus_ochraceus	Dipterocarpaceae	Dipterocarpoideae	Dipterocarpeae	Dipterocarpus	NA	NA	Meyer	Endemic	0	1	0	0	0	0	0	0	0	0	0	0	0	0	600	700	NA	NA	45	120	NA	NA	NA	NA	NA	Shade tolerant	0	1	1	1	1	15	NA	NA	2	NA	NA	NA	1	0	0
Dipterocarpus_orbicularis	Dipterocarpaceae	Dipterocarpoideae	Dipterocarpeae	Dipterocarpus	NA	NA	Foxw.	Endemic	0	0	0	0	0	0	1	0	0	0	0	0	0	0	NA	NA	NA	NA	NA	NA	NA	NA	NA	NA	NA	Shade tolerant	0	1	1	1	1	11	NA	NA	2	NA	NA	NA	1	0	0
Dipterocarpus_pachyphyllus	Dipterocarpaceae	Dipterocarpoideae	Dipterocarpeae	Dipterocarpus	NA	NA	Meyer	Endemic	1	1	0	0	0	0	0	0	0	0	0	0	0	0	0	400	NA	NA	45	120	NA	1	0	0	0	Shade tolerant	0	1	1	1	0	13	0	1	2	1	0	0	1	0	0
Dipterocarpus_palembanicus	Dipterocarpaceae	Dipterocarpoideae	Dipterocarpeae	Dipterocarpus	NA	NA	v. Slooten	Widespread	1	1	0	0	0	0	0	0	0	0	0	0	0	0	0	650	20001	NA	50	120	NA	1	0	0	0	Shade tolerant	0	1	1	1	0	12	0	1	2	0	1	0	0	1	0
Dipterocarpus_perakensis	Dipterocarpaceae	Dipterocarpoideae	Dipterocarpeae	Dipterocarpus	NA	NA	Ashton	Endemic	1	1	0	0	0	0	0	0	0	0	0	0	0	1	0	800	100	NA	NA	NA	NA	NA	NA	NA	NA	Shade tolerant	0	1	1	1	1	12	NA	NA	2	NA	NA	NA	1	0	0
Dipterocarpus_pseudocornutus	Dipterocarpaceae	Dipterocarpoideae	Dipterocarpeae	Dipterocarpus	NA	NA	P.S.Ashton	Endemic	0	1	1	0	0	0	0	0	0	0	0	0	0	0	0	800	NA	NA	NA	NA	NA	NA	NA	NA	NA	Shade tolerant	0	1	1	1	1	15	NA	NA	2	NA	NA	NA	1	0	0
Dipterocarpus_retusus	Dipterocarpaceae	Dipterocarpoideae	Dipterocarpeae	Dipterocarpus	NA	NA	Blume	Widespread	0	0	0	1	1	0	0	0	0	0	0	0	0	0	300	1500	4000000	NA	50	150	NA	NA	NA	NA	NA	Shade tolerant	0	1	1	1	1	23	NA	NA	2	NA	NA	NA	1	0	0
Dipterocarpus_rigidus	Dipterocarpaceae	Dipterocarpoideae	Dipterocarpeae	Dipterocarpus	NA	NA	Ridl.	Widespread	0	0	0	0	0	0	0	0	0	0	0	0	0	1	0	300	20001	NA	50	100	NA	0	1	0	0	Shade tolerant	0	1	1	1	1	19	NA	NA	2	NA	NA	NA	1	0	0
Dipterocarpus_rotundifolius	Dipterocarpaceae	Dipterocarpoideae	Dipterocarpeae	Dipterocarpus	NA	NA	Foxw.	Endemic	1	0	0	0	0	0	0	0	0	0	0	0	0	1	0	400	20001	NA	NA	80	NA	1	1	0	0	Shade tolerant	0	1	1	1	1	12	NA	NA	2	NA	NA	NA	1	0	0
Dipterocarpus_sarawakensis	Dipterocarpaceae	Dipterocarpoideae	Dipterocarpeae	Dipterocarpus	NA	NA	van Slooten	Widespread	1	0	0	0	0	0	0	0	0	0	0	0	0	0	0	400	20001	NA	55	120	NA	1	1	0	0	Shade tolerant	0	1	1	1	1	7	NA	NA	2	NA	NA	NA	1	0	0
Dipterocarpus_semivestitus	Dipterocarpaceae	Dipterocarpoideae	Dipterocarpeae	Dipterocarpus	NA	NA	Slooten	Endemic	1	0	0	0	0	0	0	0	0	0	0	1	0	0	0	400	5000	NA	NA	NA	NA	NA	NA	NA	NA	Shade tolerant	0	1	1	1	1	10	NA	NA	2	NA	NA	NA	1	0	0
Dipterocarpus_stellatus	Dipterocarpaceae	Dipterocarpoideae	Dipterocarpeae	Dipterocarpus	NA	NA	Vesque	Endemic	1	1	1	0	0	0	0	0	0	0	0	0	0	0	0	800	NA	NA	65	100	NA	NA	NA	NA	NA	Shade tolerant	0	1	1	1	1	18	NA	NA	2	NA	NA	NA	1	0	0
Dipterocarpus_sublamellatus	Dipterocarpaceae	Dipterocarpoideae	Dipterocarpeae	Dipterocarpus	NA	NA	Foxw.	Widespread	1	1	0	0	0	0	0	0	0	0	0	0	0	0	0	400	20001	NA	70	300	NA	NA	NA	NA	NA	Shade tolerant	0	1	1	1	1	11	NA	NA	2	NA	NA	NA	1	0	0
Dipterocarpus_tempehes	Dipterocarpaceae	Dipterocarpoideae	Dipterocarpeae	Dipterocarpus	NA	NA	Slooten	Widespread	1	0	0	0	0	0	0	0	0	0	0	1	0	0	0	300	20001	NA	45	110	NA	NA	NA	NA	NA	Shade tolerant	0	1	1	1	0	12	1	1	2	0	1	0	0	0	0
Dipterocarpus_tuberculatus	Dipterocarpaceae	Dipterocarpoideae	Dipterocarpeae	Dipterocarpus	NA	NA	Roxb.	Widespread	0	0	0	0	0	0	0	0	1	0	0	0	0	0	30	800	3000000	NA	35	NA	NA	NA	NA	NA	NA	Shade tolerant	0	1	1	1	1	NA	0	1	2	1	1	0	1	0	0
Dipterocarpus_turbinatus	Dipterocarpaceae	Dipterocarpoideae	Dipterocarpeae	Dipterocarpus	NA	NA	C.F.Gaertn.	Widespread	0	0	0	0	1	0	1	1	1	0	0	0	0	0	300	1100	2500000	NA	45	NA	NA	NA	NA	NA	NA	Shade tolerant	0	1	1	1	1	NA	NA	NA	2	NA	NA	NA	1	0	0
Dipterocarpus_validus	Dipterocarpaceae	Dipterocarpoideae	Dipterocarpeae	Dipterocarpus	NA	NA	Blume	Widespread	1	0	0	0	0	0	0	0	0	0	0	1	0	0	0	300	NA	NA	50	175	NA	NA	NA	NA	NA	Shade tolerant	0	1	1	1	1	20	NA	NA	2	NA	NA	NA	1	0	0
Dipterocarpus_verrucosus	Dipterocarpaceae	Dipterocarpoideae	Dipterocarpeae	Dipterocarpus	NA	NA	Foxw. ex v. Slooten	Widespread	1	1	0	0	0	0	0	0	0	0	0	0	0	0	0	800	20001	NA	NA	NA	NA	NA	NA	NA	NA	Shade tolerant	0	1	1	1	1	10	NA	NA	2	NA	NA	NA	1	0	0
Dipterocarpus_zeylanicus	Dipterocarpaceae	Dipterocarpoideae	Dipterocarpeae	Dipterocarpus	NA	NA	Thwaites	Endemic	0	0	0	0	1	0	1	1	0	0	0	0	0	0	0	300	NA	NA	NA	NA	NA	NA	NA	NA	NA	Shade tolerant	0	1	1	1	1	NA	NA	NA	2	NA	NA	NA	1	0	0
Dryobalanops_aromatica	Dipterocarpaceae	Dipterocarpoideae	Shoreae	Dryobalanops	NA	NA	Gaertn.fil.	Widespread	1	1	0	0	0	0	0	0	0	0	0	0	0	0	70	350	20001	NA	65	200	3.4	0	1	1	0	Shade tolerant	1	0	0	0	0	5	1	0	0	0	1	0	1	0	0
Dryobalanops_beccarii	Dipterocarpaceae	Dipterocarpoideae	Shoreae	Dryobalanops	NA	NA	Dyer	Widespread	1	1	0	0	0	0	0	0	0	0	0	0	0	0	0	700	20001	NA	65	100	NA	0	1	0	0	Shade tolerant	1	0	0	0	0	6.5	NA	NA	2	0	1	0	1	0	0
Dryobalanops_fusca	Dipterocarpaceae	Dipterocarpoideae	Shoreae	Dryobalanops	NA	NA	Slooten	Endemic	0	0	0	0	0	0	0	0	0	0	0	0	1	0	0	200	NA	NA	60	150	NA	0	1	0	0	Shade tolerant	1	0	0	0	0	8	NA	NA	0	0	1	0	1	0	0
Dryobalanops_keithii	Dipterocarpaceae	Dipterocarpoideae	Shoreae	Dryobalanops	NA	NA	Symington	Endemic	1	0	0	0	0	0	0	0	0	0	0	0	0	0	0	300	NA	NA	40	200	NA	1	0	0	0	Shade tolerant	1	0	0	0	1	24	NA	NA	0	0	1	0	1	0	0
Dryobalanops_lanceolata	Dipterocarpaceae	Dipterocarpoideae	Shoreae	Dryobalanops	NA	NA	Burck	Endemic	1	0	0	0	0	0	0	0	0	0	0	0	0	0	0	800	NA	NA	80	250	NA	1	0	0	0	Shade tolerant	1	0	0	0	1	9	1	0	2	0	1	0	1	0	0
Dryobalanops_oblongifolia	Dipterocarpaceae	Dipterocarpoideae	Shoreae	Dryobalanops	NA	NA	Dyer	Widespread	1	0	0	0	0	0	0	0	0	0	0	0	0	0	0	600	20001	NA	60	200	NA	1	1	0	0	Shade tolerant	1	0	0	0	1	13	NA	NA	0	0	1	0	1	0	0
Dryobalanops_rappa	Dipterocarpaceae	Dipterocarpoideae	Shoreae	Dryobalanops	NA	NA	Becc.	Endemic	1	1	1	0	0	0	0	0	0	0	1	0	1	0	0	1200	NA	NA	55	150	NA	1	1	0	0	Shade tolerant	1	0	0	0	1	9	NA	NA	0	0	1	0	1	0	0
Dryobalanops_sumatrensis	Dipterocarpaceae	Dipterocarpoideae	Shoreae	Dryobalanops	NA	NA	(J.F. Gmelin) A.J.G.H. Kostermans	Widespread	1	1	0	0	0	0	0	0	0	0	0	0	0	0	0	400	NA	NA	60	200	NA	1	1	0	0	Shade tolerant	1	0	0	0	1	5	NA	NA	0	0	1	0	1	0	0
Hopea_acuminata	Dipterocarpaceae	Dipterocarpoideae	Shoreae	Hopea	NA	NA	Merr.	Widespread	1	1	0	0	0	0	1	1	0	0	0	0	0	0	100	800	NA	NA	35	90	NA	NA	NA	NA	NA	Intermediate	1	1	1	1	0	12	1	1	0	NA	NA	NA	0	1	0
Hopea_aequalis	Dipterocarpaceae	Dipterocarpoideae	Shoreae	Hopea	NA	NA	P.S.Ashton	Endemic	0	1	0	0	0	0	0	0	0	0	0	0	0	0	0	100	NA	NA	20	20	NA	NA	NA	NA	NA	Intermediate	1	1	1	1	0	19	0	1	0	NA	NA	NA	0	1	0
Hopea_altocollina	Dipterocarpaceae	Dipterocarpoideae	Shoreae	Hopea	NA	NA	P.S.Ashton	Endemic	0	1	1	0	0	0	0	0	0	0	0	0	0	0	800	1000	NA	NA	50	180	NA	1	0	0	0	Intermediate	1	1	1	1	0	10	0	1	0	NA	NA	NA	0	1	0
Hopea_andersonii	Dipterocarpaceae	Dipterocarpoideae	Shoreae	Hopea	NA	NA	P. S. Ashton	Endemic	0	1	0	0	0	0	0	0	0	0	0	0	0	0	0	400	NA	NA	40	150	NA	1	0	0	1	Intermediate	1	1	1	1	0	14	1	0	0	NA	NA	NA	0	1	0
Hopea_apiculata	Dipterocarpaceae	Dipterocarpoideae	Shoreae	Hopea	NA	NA	Symington	Endemic	1	1	0	0	0	0	0	0	0	0	0	0	0	0	0	610	4618	28	NA	NA	NA	NA	NA	NA	NA	Intermediate	1	1	1	1	0	22	NA	NA	0	NA	NA	NA	0	1	0
Hopea_aptera	Dipterocarpaceae	Dipterocarpoideae	Shoreae	Hopea	NA	NA	P.S.Ashton	Endemic	1	0	0	0	0	0	0	0	0	0	0	0	0	0	0	300	NA	NA	NA	NA	NA	1	0	0	1	Intermediate	1	1	1	1	0	NA	NA	NA	0	NA	NA	NA	0	1	0
Hopea_auriculata	Dipterocarpaceae	Dipterocarpoideae	Shoreae	Hopea	NA	NA	Foxw.	Endemic	0	1	0	0	0	0	0	0	0	0	0	0	0	0	300	800	99	NA	NA	150	NA	NA	NA	NA	NA	Intermediate	1	1	1	1	0	8	NA	NA	0	NA	NA	NA	0	1	0
Hopea_bancana	Dipterocarpaceae	Dipterocarpoideae	Shoreae	Hopea	NA	NA	(Boerl.) Slooten	Endemic	1	0	0	0	0	0	0	0	0	0	0	0	0	0	0	300	NA	NA	NA	NA	NA	NA	NA	NA	NA	Intermediate	1	1	1	1	0	NA	NA	NA	0	NA	NA	NA	0	1	0
Hopea_basilanica	Dipterocarpaceae	Dipterocarpoideae	Shoreae	Hopea	NA	NA	Foxw.	Endemic	1	0	0	0	0	0	0	0	0	0	0	0	0	0	0	70	NA	NA	60	65	NA	NA	NA	NA	NA	Intermediate	1	1	1	1	0	14	NA	NA	0	NA	NA	NA	0	1	0
Hopea_beccariana	Dipterocarpaceae	Dipterocarpoideae	Shoreae	Hopea	NA	NA	Burck	Widespread	1	0	0	0	0	0	0	0	0	0	0	0	0	1	150	1200	1480142.9	NA	45	160	NA	0	1	0	0	Intermediate	1	1	1	1	0	8	NA	NA	0	NA	NA	NA	0	1	0
Hopea_bilitonensis	Dipterocarpaceae	Dipterocarpoideae	Shoreae	Hopea	NA	NA	P.S.Ashton	Endemic	1	0	0	0	0	0	0	0	0	0	0	0	0	0	0	300	NA	NA	NA	50	NA	NA	NA	NA	NA	Intermediate	1	1	1	1	0	12	NA	NA	0	NA	NA	NA	0	1	0
Hopea_brachyptera	Dipterocarpaceae	Dipterocarpoideae	Shoreae	Hopea	NA	NA	(Foxw.) Slooten	Endemic	1	0	0	0	0	0	0	0	0	0	0	0	0	0	0	450	NA	NA	NA	NA	NA	NA	NA	NA	NA	Intermediate	1	1	1	1	0	NA	NA	NA	0	NA	NA	NA	0	1	0
Hopea_bracteata	Dipterocarpaceae	Dipterocarpoideae	Shoreae	Hopea	NA	NA	Burck	Widespread	1	1	0	0	0	0	0	0	0	0	0	0	0	0	0	650	NA	NA	35	60	NA	1	1	0	0	Intermediate	1	1	1	1	0	6	NA	NA	0	NA	NA	NA	0	1	0
Hopea_brevipetiolaris	Dipterocarpaceae	Dipterocarpoideae	Shoreae	Hopea	NA	NA	(Thwaites ex Trimen) P.S. Ashton	Endemic	0	0	0	0	0	0	0	1	0	0	0	0	0	0	0	300	NA	NA	NA	NA	NA	NA	NA	NA	NA	Intermediate	1	1	1	1	0	NA	NA	NA	0	NA	NA	NA	0	1	0
Hopea_bullatifolia	Dipterocarpaceae	Dipterocarpoideae	Shoreae	Hopea	NA	NA	P.S.Ashton	Endemic	0	1	0	0	0	0	0	0	0	0	0	0	0	0	0	200	NA	NA	20	20	NA	NA	NA	NA	NA	Intermediate	1	1	1	1	0	25	NA	NA	0	NA	NA	NA	0	1	0
Hopea_cagayanensis	Dipterocarpaceae	Dipterocarpoideae	Shoreae	Hopea	NA	NA	(Foxw.) Slooten	Endemic	1	0	0	0	0	0	0	0	0	0	0	0	0	0	0	300	NA	NA	15	70	NA	NA	NA	NA	NA	Intermediate	1	1	1	1	0	10	NA	NA	0	NA	NA	NA	0	1	0
Hopea_canarensis	Dipterocarpaceae	Dipterocarpoideae	Shoreae	Hopea	NA	NA	Hole	Endemic	0	0	1	1	0	0	0	0	0	0	0	0	0	0	750	1440	427	NA	30	NA	NA	NA	NA	NA	NA	Intermediate	1	1	1	1	1	NA	NA	NA	0	NA	NA	NA	0	1	0
Hopea_celebica	Dipterocarpaceae	Dipterocarpoideae	Shoreae	Hopea	NA	NA	Burck	Widespread	0	0	0	0	0	0	0	1	0	0	0	0	0	0	0	500	NA	NA	NA	NA	NA	NA	NA	NA	NA	Intermediate	1	1	1	1	0	18	NA	NA	0	NA	NA	NA	0	1	0
Hopea_celtidifolia	Dipterocarpaceae	Dipterocarpoideae	Shoreae	Hopea	NA	NA	Kosterm.	Endemic	1	0	0	0	0	0	0	0	0	0	0	0	0	0	0	300	NA	NA	28	43	NA	NA	NA	NA	NA	Intermediate	1	1	1	1	0	4	NA	NA	0	NA	NA	NA	0	1	0
Hopea_centipeda	Dipterocarpaceae	Dipterocarpoideae	Shoreae	Hopea	NA	NA	P.S.Ashton	Endemic	1	1	0	0	0	0	0	0	0	0	0	0	0	0	0	300	NA	NA	30	60	NA	NA	NA	NA	NA	Intermediate	1	1	1	1	1	9	NA	NA	0	NA	NA	NA	0	1	0
Hopea_cernua	Dipterocarpaceae	Dipterocarpoideae	Shoreae	Hopea	NA	NA	Teijsm. &amp; Binn.	Widespread	1	1	1	0	0	0	0	0	0	0	0	0	0	0	0	1650	NA	NA	40	80	NA	0	0	0	1	Intermediate	1	1	1	1	0	15	NA	NA	0	NA	NA	NA	0	1	0
Hopea_chinensis	Dipterocarpaceae	Dipterocarpoideae	Shoreae	Hopea	NA	NA	(Merr.) Hand.-Mazz.	Widespread	0	1	1	0	0	0	1	0	0	0	0	0	0	0	300	1000	NA	NA	18	60	NA	NA	NA	NA	NA	Intermediate	1	1	1	1	0	NA	NA	NA	0	NA	NA	NA	0	1	0
Hopea_cordata	Dipterocarpaceae	Dipterocarpoideae	Shoreae	Hopea	NA	NA	J.E.Vidal	Endemic	1	0	0	0	0	0	0	0	0	0	0	0	0	0	0	5	99	11	10	NA	NA	NA	NA	NA	NA	Intermediate	1	1	1	1	0	NA	1	1	0	NA	NA	NA	0	1	0
Hopea_cordifolia	Dipterocarpaceae	Dipterocarpoideae	Shoreae	Hopea	NA	NA	(Thwaites) Trimen	Endemic	1	1	0	0	0	0	0	0	0	0	0	0	0	0	0	300	NA	NA	NA	NA	NA	NA	NA	NA	NA	Intermediate	1	1	1	1	0	NA	0	1	0	NA	NA	NA	0	1	0
Hopea_coriacea	Dipterocarpaceae	Dipterocarpoideae	Shoreae	Hopea	NA	NA	Burck	Widespread	0	1	0	0	0	0	0	0	0	0	0	0	0	0	0	800	20001	NA	45	150	NA	1	1	0	0	Intermediate	1	1	1	1	0	16	0	1	0	NA	NA	NA	0	1	0
Hopea_dasyrrhachis	Dipterocarpaceae	Dipterocarpoideae	Shoreae	Hopea	NA	NA	Slooten	Endemic	1	0	0	0	0	0	1	0	0	0	0	0	0	0	0	800	NA	NA	32	NA	NA	1	1	0	0	Intermediate	1	1	1	1	0	15	1	0	0	NA	NA	NA	0	1	0
Hopea_depressinerva	Dipterocarpaceae	Dipterocarpoideae	Shoreae	Hopea	NA	NA	P.S.Ashton	Endemic	0	1	0	0	0	0	0	0	0	0	0	0	0	0	0	500	NA	NA	NA	NA	NA	0	1	1	0	Intermediate	1	1	1	1	0	13	NA	NA	0	NA	NA	NA	0	1	0
Hopea_discolor	Dipterocarpaceae	Dipterocarpoideae	Shoreae	Hopea	NA	NA	Thwaites	Endemic	1	0	0	0	0	0	0	0	0	0	0	0	0	0	0	300	NA	NA	NA	NA	NA	NA	NA	NA	NA	Intermediate	1	1	1	1	0	NA	NA	NA	0	NA	NA	NA	0	1	0
Hopea_dryobalanoides	Dipterocarpaceae	Dipterocarpoideae	Shoreae	Hopea	NA	NA	Miq.	Widespread	1	1	0	0	0	0	0	0	0	0	0	0	0	0	0	600	20001	NA	61	111	NA	1	0	0	0	Intermediate	1	1	1	1	0	12	NA	NA	0	0	0	1	0	1	0
Hopea_dyeri	Dipterocarpaceae	Dipterocarpoideae	Shoreae	Hopea	NA	NA	Heim	Widespread	1	1	1	0	0	0	0	0	0	0	0	0	0	0	0	1000	20001	NA	35	60	NA	1	1	0	0	Intermediate	1	1	1	1	0	7	NA	NA	0	NA	NA	NA	0	1	0
Hopea_enicosanthoides	Dipterocarpaceae	Dipterocarpoideae	Shoreae	Hopea	NA	NA	P.S.Ashton	Endemic	1	0	0	0	0	0	0	0	0	0	0	1	0	0	0	100	NA	NA	18	20	NA	NA	NA	NA	NA	Intermediate	1	1	1	1	0	30	NA	NA	0	NA	NA	NA	0	1	0
Hopea_erosa	Dipterocarpaceae	Dipterocarpoideae	Shoreae	Hopea	NA	NA	(Bedd.) Slooten	Endemic	0	0	0	0	0	0	1	0	0	0	0	0	0	0	0	700	NA	NA	18	NA	NA	NA	NA	NA	NA	Intermediate	1	1	1	1	0	NA	NA	NA	0	NA	NA	NA	0	1	0
Hopea_exalata	Dipterocarpaceae	Dipterocarpoideae	Shoreae	Hopea	NA	NA	W.T.Lin, Y.Y.Yang & Q.S.Hsue	Endemic	0	1	0	0	0	0	0	0	0	0	0	0	0	0	0	400	NA	NA	15	NA	NA	NA	NA	NA	NA	Intermediate	1	1	1	1	0	NA	NA	NA	0	NA	NA	NA	0	1	0
Hopea_ferrea	Dipterocarpaceae	Dipterocarpoideae	Shoreae	Hopea	NA	NA	Lanessan	Widespread	1	0	0	0	0	1	0	0	0	0	0	0	0	0	0	700	1000000	NA	35	145	NA	0	0	0	1	Intermediate	1	1	1	1	0	10	NA	NA	0	NA	NA	NA	1	0	0
Hopea_ferruginea	Dipterocarpaceae	Dipterocarpoideae	Shoreae	Hopea	NA	NA	Parijs.	Widespread	1	1	0	0	0	0	0	0	0	0	0	0	0	0	0	1500	20001	NA	40	70	4	1	1	0	1	Intermediate	1	1	1	1	0	7.5	NA	NA	0	NA	NA	NA	0	1	0
Hopea_fluvialis	Dipterocarpaceae	Dipterocarpoideae	Shoreae	Hopea	NA	NA	P.S.Ashton	Endemic	1	0	0	0	0	0	0	0	0	0	0	0	0	0	0	300	NA	NA	25	70	NA	1	0	0	0	Intermediate	1	1	1	1	1	12	NA	NA	0	NA	NA	NA	0	1	0
Hopea_forbesii	Dipterocarpaceae	Dipterocarpoideae	Shoreae	Hopea	NA	NA	(Brandis) van Slooten	Endemic	1	0	0	0	0	0	0	1	0	0	0	0	0	0	0	1000	85000	NA	32	100	NA	NA	NA	NA	NA	Intermediate	1	1	1	1	0	12	NA	NA	0	NA	NA	NA	0	1	0
Hopea_foxworthyi	Dipterocarpaceae	Dipterocarpoideae	Shoreae	Hopea	NA	NA	Elmer	Endemic	1	1	0	0	1	0	1	0	0	0	0	0	0	0	0	700	NA	NA	35	65	NA	NA	NA	NA	NA	Intermediate	1	1	1	1	0	5	NA	NA	0	NA	NA	NA	0	1	0
Hopea_glabra	Dipterocarpaceae	Dipterocarpoideae	Shoreae	Hopea	NA	NA	Wight & Arn	Endemic	1	1	1	0	0	0	0	0	0	0	0	0	0	0	0	800	NA	NA	20	NA	NA	NA	NA	NA	NA	Intermediate	1	1	1	1	0	NA	NA	NA	0	NA	NA	NA	0	1	0
Hopea_glabrifolia	Dipterocarpaceae	Dipterocarpoideae	Shoreae	Hopea	NA	NA	C.T.White	Endemic	0	0	0	0	0	0	0	1	0	0	0	0	0	0	0	350	8409	NA	42	100	NA	NA	NA	NA	NA	Intermediate	1	1	1	1	0	18.5	NA	NA	0	NA	NA	NA	0	1	0
Hopea_glaucescens	Dipterocarpaceae	Dipterocarpoideae	Shoreae	Hopea	NA	NA	Symington	Endemic	1	0	0	0	0	0	0	0	0	0	0	0	0	0	0	500	20001	NA	NA	60	NA	NA	NA	NA	NA	Intermediate	1	1	1	1	0	10	NA	NA	0	NA	NA	NA	0	1	0
Hopea_gregaria	Dipterocarpaceae	Dipterocarpoideae	Shoreae	Hopea	NA	NA	Slooten	Endemic	1	0	0	0	0	0	0	0	0	0	0	0	0	0	0	300	NA	NA	35	NA	NA	1	0	0	0	Intermediate	1	1	1	1	0	9.5	1	1	0	NA	NA	NA	0	1	0
Hopea_griffithii	Dipterocarpaceae	Dipterocarpoideae	Shoreae	Hopea	NA	NA	Kurz	Widespread	1	0	0	0	0	0	0	0	0	0	0	0	0	0	0	500	1389730	NA	40	70	NA	1	0	0	0	Intermediate	1	1	1	1	0	6.5	0	1	0	NA	NA	NA	0	1	0
Hopea_hainanensis	Dipterocarpaceae	Dipterocarpoideae	Shoreae	Hopea	NA	NA	Merr. & Chun	Endemic	1	0	0	0	0	0	0	0	0	0	0	0	0	0	0	700	NA	NA	20	NA	NA	NA	NA	NA	NA	Intermediate	1	1	1	1	1	NA	0	1	0	NA	NA	NA	0	1	0
Hopea_helferi	Dipterocarpaceae	Dipterocarpoideae	Shoreae	Hopea	NA	NA	(Dyer) Brandis	Widespread	1	0	0	0	0	0	0	1	0	0	0	0	0	0	0	400	741109	NA	40	165	2.05	NA	NA	NA	NA	Intermediate	1	1	1	1	1	14.5	1	0	0	NA	NA	NA	0	1	0
Hopea_hongayanensis	Dipterocarpaceae	Dipterocarpoideae	Shoreae	Hopea	NA	NA	Tardieu	Endemic	1	1	0	0	0	0	0	0	0	0	0	0	0	0	0	950	NA	NA	NA	NA	NA	NA	NA	NA	NA	Intermediate	1	1	1	1	0	NA	NA	NA	0	NA	NA	NA	0	1	0
Hopea_inexpectata	Dipterocarpaceae	Dipterocarpoideae	Shoreae	Hopea	NA	NA	P.S.Ashton	Endemic	1	0	0	0	0	0	0	0	0	0	0	0	0	0	0	300	NA	NA	NA	NA	NA	NA	NA	NA	NA	Intermediate	1	1	1	1	0	NA	NA	NA	0	NA	NA	NA	0	1	0
Hopea_iriana	Dipterocarpaceae	Dipterocarpoideae	Shoreae	Hopea	NA	NA	van Slooten	Widespread	1	1	0	0	0	0	0	0	0	0	0	0	0	0	0	600	281035	NA	48	100	NA	NA	NA	NA	NA	Intermediate	1	1	1	1	0	9	NA	NA	0	NA	NA	NA	0	1	0
Hopea_jacobi	Dipterocarpaceae	Dipterocarpoideae	Shoreae	Hopea	NA	NA	C.E.C.Fisch.	Endemic	0	0	0	0	0	0	1	0	0	0	0	0	0	0	0	300	NA	NA	NA	NA	NA	NA	NA	NA	NA	Intermediate	1	1	1	1	0	NA	NA	NA	0	NA	NA	NA	0	1	0
Hopea_johorensis	Dipterocarpaceae	Dipterocarpoideae	Shoreae	Hopea	NA	NA	Symington	Endemic	0	1	0	0	0	0	0	0	0	0	0	0	0	0	0	500	18000	NA	NA	50	NA	NA	NA	NA	NA	Intermediate	1	1	1	1	0	5	NA	NA	0	NA	NA	NA	0	1	0
Hopea_jucunda	Dipterocarpaceae	Dipterocarpoideae	Shoreae	Hopea	NA	NA	Thw.	Endemic	0	0	0	0	0	0	1	0	0	0	0	0	0	0	0	300	NA	NA	NA	NA	NA	NA	NA	NA	NA	Intermediate	1	1	1	1	0	NA	NA	NA	0	NA	NA	NA	0	1	0
Hopea_kerangasensis	Dipterocarpaceae	Dipterocarpoideae	Shoreae	Hopea	NA	NA	P.S.Ashton	Widespread	1	1	0	0	0	0	0	0	0	0	0	0	0	0	0	300	20001	NA	30	35	NA	1	0	0	0	Intermediate	1	1	1	1	0	3	NA	NA	0	NA	NA	NA	0	1	0
Hopea_kitulgallensis	Dipterocarpaceae	Dipterocarpoideae	Shoreae	Hopea	NA	NA	(A.J.G.H. Kostermans) combined	Endemic	0	0	0	0	0	0	1	0	0	0	0	0	0	0	0	300	NA	NA	6	10	NA	NA	NA	NA	NA	Intermediate	1	1	1	1	0	NA	NA	NA	0	NA	NA	NA	0	1	0
Hopea_latifolia	Dipterocarpaceae	Dipterocarpoideae	Shoreae	Hopea	NA	NA	Symington	Widespread	1	1	0	0	0	0	0	0	0	0	0	0	0	0	0	400	20001	2000	40	70	NA	1	1	0	0	Intermediate	1	1	1	1	0	6.5	NA	NA	0	NA	NA	NA	0	1	0
Hopea_longirostrata	Dipterocarpaceae	Dipterocarpoideae	Shoreae	Hopea	NA	NA	P.S.Ashton	Endemic	1	0	0	0	0	0	0	0	0	0	0	0	0	0	0	300	NA	NA	14	NA	NA	1	0	0	0	Intermediate	1	1	1	1	0	8	NA	NA	0	NA	NA	NA	0	1	0
Hopea_malibato	Dipterocarpaceae	Dipterocarpoideae	Shoreae	Hopea	NA	NA	Foxw.	Endemic	0	0	0	0	0	0	1	0	0	0	0	0	0	0	0	600	NA	NA	36	80	NA	NA	NA	NA	NA	Intermediate	1	1	1	1	0	7	NA	NA	0	NA	NA	NA	0	1	0
Hopea_megacarpa	Dipterocarpaceae	Dipterocarpoideae	Shoreae	Hopea	NA	NA	P.S.Ashton	Endemic	1	0	0	0	0	0	0	0	0	0	0	0	0	0	0	500	NA	NA	15	20	NA	1	1	0	0	Intermediate	1	1	1	1	0	9	1	1	0	NA	NA	NA	0	1	0
Hopea_mengarawan	Dipterocarpaceae	Dipterocarpoideae	Shoreae	Hopea	NA	NA	Miq.	Widespread	1	1	0	0	0	0	0	0	0	0	0	0	0	0	0	500	20001	NA	50	90	NA	1	1	0	0	Intermediate	1	1	1	1	0	9	0	1	0	NA	NA	NA	0	1	0
Hopea_mesuoides	Dipterocarpaceae	Dipterocarpoideae	Shoreae	Hopea	NA	NA	P.S.Ashton	Endemic	1	0	0	0	0	0	0	0	0	0	0	0	1	0	0	200	NA	NA	30	50	NA	1	1	0	0	Intermediate	1	1	1	1	0	11	0	1	0	NA	NA	NA	0	1	0
Hopea_micrantha	Dipterocarpaceae	Dipterocarpoideae	Shoreae	Hopea	NA	NA	Hook.f.	Endemic	0	0	0	0	0	0	0	0	0	0	0	1	1	0	0	500	NA	NA	48	90	NA	0	1	0	0	Intermediate	1	1	1	1	0	7	1	0	0	NA	NA	NA	0	1	0
Hopea_mindanensis	Dipterocarpaceae	Dipterocarpoideae	Shoreae	Hopea	NA	NA	Foxw.	Endemic	1	0	0	0	0	0	0	0	0	0	0	0	0	0	0	300	NA	NA	NA	NA	NA	NA	NA	NA	NA	Intermediate	1	1	1	1	0	NA	NA	NA	0	NA	NA	NA	0	1	0
Hopea_modesta	Dipterocarpaceae	Dipterocarpoideae	Shoreae	Hopea	NA	NA	Thw. ex A. DC.	Endemic	0	0	0	0	0	0	1	0	0	0	0	0	0	0	0	300	NA	NA	NA	NA	NA	NA	NA	NA	NA	Intermediate	1	1	1	1	0	NA	NA	NA	0	NA	NA	NA	0	1	0
Hopea_mollissima	Dipterocarpaceae	Dipterocarpoideae	Shoreae	Hopea	NA	NA	C.Y.Wu	Widespread	0	0	0	0	0	0	1	0	0	0	0	0	0	0	100	1100	NA	NA	40	NA	NA	1	0	0	0	Intermediate	1	1	1	1	0	NA	NA	NA	0	NA	NA	NA	0	1	0
Hopea_montana	Dipterocarpaceae	Dipterocarpoideae	Shoreae	Hopea	NA	NA	Symington	Widespread	0	1	1	0	0	0	0	0	0	0	0	0	0	0	900	1200	18000	NA	35	100	NA	1	0	0	0	Intermediate	1	1	1	1	0	8	NA	NA	0	NA	NA	NA	0	1	0
Hopea_myrtifolia	Dipterocarpaceae	Dipterocarpoideae	Shoreae	Hopea	NA	NA	Miq.	Widespread	1	0	0	0	0	0	0	0	0	0	0	0	0	0	0	300	20001	NA	NA	80	NA	1	0	0	0	Intermediate	1	1	1	1	0	9	NA	NA	0	NA	NA	NA	0	1	0
Hopea_nervosa	Dipterocarpaceae	Dipterocarpoideae	Shoreae	Hopea	NA	NA	King	Widespread	1	1	0	0	0	0	0	0	0	0	0	0	0	0	0	700	20001	NA	45	75	NA	1	1	0	0	Intermediate	1	1	1	1	0	14	NA	NA	0	NA	NA	NA	0	1	0
Hopea_nigra	Dipterocarpaceae	Dipterocarpoideae	Shoreae	Hopea	NA	NA	Burck	Endemic	1	0	0	0	0	0	0	0	0	0	0	0	0	0	0	300	NA	NA	NA	NA	NA	NA	NA	NA	NA	Intermediate	1	1	1	1	0	6.5	NA	NA	0	NA	NA	NA	0	1	0
Hopea_nodosa	Dipterocarpaceae	Dipterocarpoideae	Shoreae	Hopea	NA	NA	van Slooten	Endemic	0	0	0	0	0	0	1	1	0	0	0	0	0	0	0	500	NA	NA	30	40	NA	NA	NA	NA	NA	Intermediate	1	1	1	1	0	13	NA	NA	0	NA	NA	NA	0	1	0
Hopea_novoguineensis	Dipterocarpaceae	Dipterocarpoideae	Shoreae	Hopea	NA	NA	van Slooten	Endemic	1	0	0	0	0	0	0	0	0	0	0	0	0	0	0	300	NA	NA	NA	NA	NA	NA	NA	NA	NA	Intermediate	1	1	1	1	0	NA	1	1	0	NA	NA	NA	0	1	0
Hopea_nutans	Dipterocarpaceae	Dipterocarpoideae	Shoreae	Hopea	NA	NA	Ridl.	Widespread	0	1	0	0	0	0	0	0	0	0	0	0	0	0	300	650	20001	NA	30	70	NA	0	1	0	0	Intermediate	1	1	1	1	0	10.5	0	1	0	NA	NA	NA	0	1	0
Hopea_oblongifolia	Dipterocarpaceae	Dipterocarpoideae	Shoreae	Hopea	NA	NA	Dyer	Widespread	0	0	0	0	0	0	0	0	0	0	0	0	0	0	0	300	NA	NA	NA	NA	NA	NA	NA	NA	NA	Intermediate	1	1	1	1	0	NA	0	1	0	NA	NA	NA	0	1	0
Hopea_obscurinerva	Dipterocarpaceae	Dipterocarpoideae	Shoreae	Hopea	NA	NA	P.S.Ashton	Endemic	1	0	0	0	0	0	0	0	0	0	0	0	0	0	0	300	NA	NA	10	15	NA	1	0	0	0	Intermediate	1	1	1	1	0	21	1	0	0	NA	NA	NA	0	1	0
Hopea_odorata	Dipterocarpaceae	Dipterocarpoideae	Shoreae	Hopea	NA	NA	Roxb.	Widespread	1	1	0	0	0	1	1	0	0	1	1	0	0	0	0	600	2793001	NA	45	120	NA	NA	NA	NA	NA	Intermediate	1	1	1	1	0	11	NA	NA	0	NA	NA	NA	0	1	0
Hopea_ovoidea	Dipterocarpaceae	Dipterocarpoideae	Shoreae	Hopea	NA	NA	P.S.Ashton	Endemic	1	1	0	0	0	0	0	0	0	0	0	0	0	0	0	300	NA	NA	NA	100	NA	NA	NA	NA	NA	Intermediate	1	1	1	1	0	11	NA	NA	0	NA	NA	NA	0	1	0
Hopea_pachycarpa	Dipterocarpaceae	Dipterocarpoideae	Shoreae	Hopea	NA	NA	(F.Heim) Symington	Widespread	1	0	0	0	0	0	0	0	0	0	0	0	0	0	0	400	18000	NA	40	80	NA	1	0	0	0	Intermediate	1	1	1	1	0	18	NA	NA	0	NA	NA	NA	0	1	0
Hopea_papuana	Dipterocarpaceae	Dipterocarpoideae	Shoreae	Hopea	NA	NA	Diels	Endemic	1	1	0	0	0	0	0	0	0	0	0	0	0	0	0	620	NA	NA	30	90	NA	NA	NA	NA	NA	Intermediate	1	1	1	1	0	19	NA	NA	0	NA	NA	NA	0	1	0
Hopea_parviflora	Dipterocarpaceae	Dipterocarpoideae	Shoreae	Hopea	NA	NA	Bedd.	Endemic	0	0	0	0	0	0	1	0	0	0	0	0	0	0	0	900	NA	NA	40	NA	NA	NA	NA	NA	NA	Intermediate	1	1	1	1	1	NA	NA	NA	0	NA	NA	NA	0	1	0
Hopea_parvifolia	Dipterocarpaceae	Dipterocarpoideae	Shoreae	Hopea	NA	NA	(Warb.) van Slooten	Endemic	1	0	0	0	0	0	1	0	0	0	0	0	0	0	0	300	NA	NA	NA	NA	NA	NA	NA	NA	NA	Intermediate	1	1	1	1	0	NA	1	1	0	NA	NA	NA	0	1	0
Hopea_paucinervis	Dipterocarpaceae	Dipterocarpoideae	Shoreae	Hopea	NA	NA	Parijs	Endemic	1	0	0	0	0	0	0	0	0	0	0	0	0	0	0	300	NA	NA	NA	NA	NA	NA	NA	NA	NA	Intermediate	1	1	1	1	0	NA	0	1	0	NA	NA	NA	0	1	0
Hopea_pedicellata	Dipterocarpaceae	Dipterocarpoideae	Shoreae	Hopea	NA	NA	(Brandis) Symington	Widespread	1	1	0	0	0	0	0	0	0	0	0	0	0	0	0	1000	960000	NA	66	92	NA	1	0	0	0	Intermediate	1	1	1	1	0	7	0	1	0	NA	NA	NA	0	1	0
Hopea_pentanervia	Dipterocarpaceae	Dipterocarpoideae	Shoreae	Hopea	NA	NA	Symington ex G.H.S. Wood	Endemic	0	0	0	0	0	0	0	0	0	0	1	0	1	0	0	400	NA	NA	35	125	NA	NA	NA	NA	NA	Intermediate	1	1	1	1	0	8	1	0	0	NA	NA	NA	0	1	0
Hopea_philippinensis	Dipterocarpaceae	Dipterocarpoideae	Shoreae	Hopea	NA	NA	Dyer	Widespread	0	0	0	0	0	0	1	0	0	0	0	0	0	0	0	500	NA	NA	30	40	NA	NA	NA	NA	NA	Intermediate	1	1	1	1	0	18	NA	NA	0	NA	NA	NA	0	1	0
Hopea_pierrei	Dipterocarpaceae	Dipterocarpoideae	Shoreae	Hopea	NA	NA	Hance	Widespread	1	1	0	0	0	0	0	0	0	0	0	0	1	0	300	1000	789925	NA	25	50	NA	0	1	0	0	Intermediate	1	1	1	1	0	6	NA	NA	0	NA	NA	NA	0	1	0
Hopea_plagata	Dipterocarpaceae	Dipterocarpoideae	Shoreae	Hopea	NA	NA	(Blanco) S.Vidal	Widespread	0	0	0	0	0	0	1	1	0	0	0	0	0	0	1	1100	NA	NA	55	180	NA	0	0	0	1	Intermediate	1	1	1	1	0	9	NA	NA	0	NA	NA	NA	0	1	0
Hopea_polyalthioides	Dipterocarpaceae	Dipterocarpoideae	Shoreae	Hopea	NA	NA	Symington	Endemic	1	0	0	0	0	0	0	0	0	0	0	0	0	0	0	300	18000	NA	NA	30	NA	NA	NA	NA	NA	Intermediate	1	1	1	1	0	18	NA	NA	0	NA	NA	NA	0	1	0
Hopea_ponga	Dipterocarpaceae	Dipterocarpoideae	Shoreae	Hopea	NA	NA	(Dennst.) Mabb.	Endemic	0	0	0	0	1	0	1	1	0	0	0	0	0	0	0	900	NA	NA	18	NA	NA	NA	NA	NA	NA	Intermediate	1	1	1	1	1	21	NA	NA	0	NA	NA	NA	1	0	0
Hopea_pterygota	Dipterocarpaceae	Dipterocarpoideae	Shoreae	Hopea	NA	NA	P.S.Ashton	Endemic	1	0	0	0	0	0	0	0	0	0	0	0	0	0	700	800	NA	NA	10	10	NA	NA	NA	NA	NA	Intermediate	1	1	1	1	1	20	1	1	0	0	1	1	0	0	0
Hopea_pubescens	Dipterocarpaceae	Dipterocarpoideae	Shoreae	Hopea	NA	NA	Ridl.	Widespread	1	1	0	0	0	0	0	0	0	0	0	0	0	0	0	800	20001	NA	37	55	6	NA	NA	NA	NA	Intermediate	1	1	1	1	0	5	NA	NA	0	NA	NA	NA	0	1	0
Hopea_quisumbingiana	Dipterocarpaceae	Dipterocarpoideae	Shoreae	Hopea	NA	NA	H.G.Gut.	Endemic	1	0	0	0	0	0	0	0	0	0	0	0	0	0	0	700	NA	NA	20	NA	NA	NA	NA	NA	NA	Intermediate	1	1	1	1	1	NA	NA	NA	0	NA	NA	NA	0	1	0
Hopea_racophloea	Dipterocarpaceae	Dipterocarpoideae	Shoreae	Hopea	NA	NA	Dyer	Endemic	0	0	0	0	1	0	1	0	0	0	0	0	0	0	300	700	NA	NA	35	NA	NA	NA	NA	NA	NA	Intermediate	1	1	1	1	1	NA	1	1	0	NA	NA	NA	0	1	0
Hopea_recopei	Dipterocarpaceae	Dipterocarpoideae	Shoreae	Hopea	NA	NA	Pierre ex Laness.	Endemic	1	0	0	0	0	0	0	0	0	0	0	0	0	0	0	300	NA	NA	NA	NA	NA	NA	NA	NA	NA	Intermediate	1	1	1	1	0	NA	0	1	0	NA	NA	NA	0	1	0
Hopea_reticulata	Dipterocarpaceae	Dipterocarpoideae	Shoreae	Hopea	NA	NA	Tardieu	Widespread	0	0	0	0	1	0	1	0	0	0	0	0	0	0	0	300	NA	NA	NA	NA	NA	NA	NA	NA	NA	Intermediate	1	1	1	1	0	NA	0	1	0	NA	NA	NA	0	1	0
Hopea_rudiformis	Dipterocarpaceae	Dipterocarpoideae	Shoreae	Hopea	NA	NA	P.S. Ashton	Endemic	1	0	0	0	0	0	0	0	0	0	0	0	0	0	0	500	NA	NA	36	67	NA	1	1	0	0	Intermediate	1	1	1	1	0	11	1	0	0	NA	NA	NA	0	1	0
Hopea_rugifolia	Dipterocarpaceae	Dipterocarpoideae	Shoreae	Hopea	NA	NA	P.S. Ashton	Widespread	0	0	1	0	0	0	0	0	0	0	0	0	0	0	600	800	NA	NA	20	20	NA	1	1	0	0	Intermediate	1	1	1	1	0	7	NA	NA	0	NA	NA	NA	0	1	0
Hopea_samarensis	Dipterocarpaceae	Dipterocarpoideae	Shoreae	Hopea	NA	NA	H.G.Gut.	Endemic	0	0	0	0	0	0	1	0	0	0	0	0	0	0	0	300	NA	NA	NA	NA	NA	NA	NA	NA	NA	Intermediate	1	1	1	1	0	NA	NA	NA	0	NA	NA	NA	0	1	0
Hopea_sangal	Dipterocarpaceae	Dipterocarpoideae	Shoreae	Hopea	NA	NA	Korth.	Widespread	1	0	0	0	0	0	1	0	0	0	0	0	0	0	0	500	2000000	NA	50	180	NA	1	0	0	0	Intermediate	1	1	1	1	0	NA	NA	NA	0	NA	NA	NA	0	1	0
Hopea_scabra	Dipterocarpaceae	Dipterocarpoideae	Shoreae	Hopea	NA	NA	P.S.Ashton	Endemic	1	0	0	0	0	0	0	0	0	0	0	0	0	0	0	300	NA	NA	NA	NA	NA	NA	NA	NA	NA	Intermediate	1	1	1	1	0	NA	NA	NA	0	NA	NA	NA	0	1	0
Hopea_semicuneata	Dipterocarpaceae	Dipterocarpoideae	Shoreae	Hopea	NA	NA	Symington	Widespread	1	1	0	0	0	0	0	0	0	0	0	0	0	0	0	500	20001	NA	50	200	NA	1	0	0	0	Intermediate	1	1	1	1	0	11	NA	NA	0	NA	NA	NA	0	1	0
Hopea_shingkeng	Dipterocarpaceae	Dipterocarpoideae	Shoreae	Hopea	NA	NA	(Dunn) Bor	Endemic	0	0	0	0	1	0	1	0	0	0	0	0	0	0	300	600	NA	NA	18	NA	NA	NA	NA	NA	NA	Intermediate	1	1	1	1	0	NA	NA	NA	0	NA	NA	NA	0	1	0
Hopea_similis	Dipterocarpaceae	Dipterocarpoideae	Shoreae	Hopea	NA	NA	van Slooten	Endemic	0	0	0	0	0	0	1	1	0	0	0	0	0	0	0	300	NA	NA	NA	NA	NA	NA	NA	NA	NA	Intermediate	1	1	1	1	0	16	NA	NA	0	NA	NA	NA	0	1	0
Hopea_sphaerocarpa	Dipterocarpaceae	Dipterocarpoideae	Shoreae	Hopea	NA	NA	(F.Heim) P.S.Ashton	Widespread	1	0	0	0	0	0	0	0	0	0	0	0	0	0	0	200	NA	NA	10	10	NA	1	1	0	0	Intermediate	1	1	1	1	0	7	1	1	0	0	1	0	0	0	0
Hopea_subalata	Dipterocarpaceae	Dipterocarpoideae	Shoreae	Hopea	NA	NA	Symington	Endemic	1	0	0	0	0	0	0	0	0	0	0	0	0	0	0	300	5	0.5	NA	100	NA	NA	NA	NA	NA	Intermediate	1	1	1	1	0	8	NA	NA	0	NA	NA	NA	0	1	0
Hopea_sublanceolata	Dipterocarpaceae	Dipterocarpoideae	Shoreae	Hopea	NA	NA	Symington	Widespread	1	0	0	0	0	0	1	0	0	0	0	0	0	0	70	150	51000	NA	45	90	NA	NA	NA	NA	NA	Intermediate	1	1	1	1	0	11	NA	NA	0	0	0	1	0	1	0
Hopea_sulcata	Dipterocarpaceae	Dipterocarpoideae	Shoreae	Hopea	NA	NA	Symington	Widespread	1	1	0	0	0	0	0	0	0	0	0	0	0	0	100	400	20001	NA	30	95	NA	NA	NA	NA	NA	Intermediate	1	1	1	1	0	8	1	1	0	NA	NA	NA	0	1	0
Hopea_tenuinervula	Dipterocarpaceae	Dipterocarpoideae	Shoreae	Hopea	NA	NA	P.S.Ashton	Endemic	1	1	0	0	0	0	0	0	0	0	0	0	0	0	0	400	NA	NA	30	35	NA	1	1	0	0	Intermediate	1	1	1	1	0	14	0	1	0	NA	NA	NA	0	1	0
Hopea_thorelii	Dipterocarpaceae	Dipterocarpoideae	Shoreae	Hopea	NA	NA	Pierre	Widespread	0	0	0	0	0	0	1	0	0	0	0	0	0	0	150	300	50000	NA	15	NA	NA	NA	NA	NA	NA	Intermediate	1	1	1	1	0	NA	0	1	0	NA	NA	NA	0	1	0
Hopea_treubii	Dipterocarpaceae	Dipterocarpoideae	Shoreae	Hopea	NA	NA	Heim	Endemic	0	1	0	0	0	0	0	0	0	0	0	0	0	1	100	300	NA	NA	35	80	NA	0	1	0	0	Intermediate	1	1	1	1	0	7	1	0	0	NA	NA	NA	0	1	0
Hopea_ultima	Dipterocarpaceae	Dipterocarpoideae	Shoreae	Hopea	NA	NA	P.S.Ashton	Endemic	0	0	0	0	0	0	1	1	0	0	0	0	0	0	0	300	3885	NA	NA	NA	NA	NA	NA	NA	NA	Intermediate	1	1	1	1	0	NA	NA	NA	0	NA	NA	NA	0	1	0
Hopea_utilis	Dipterocarpaceae	Dipterocarpoideae	Shoreae	Hopea	NA	NA	Bedd. Bole	Endemic	0	0	0	0	0	1	0	0	0	0	0	0	0	0	300	600	NA	NA	25	NA	NA	NA	NA	NA	NA	Intermediate	1	1	1	1	0	NA	NA	NA	0	NA	NA	NA	0	1	0
Hopea_vacciniifolia	Dipterocarpaceae	Dipterocarpoideae	Shoreae	Hopea	NA	NA	Ridl. ex P.S.Ashton	Endemic	0	0	0	0	0	0	0	0	0	0	0	0	1	0	0	400	NA	NA	15	15	NA	0	1	0	0	Intermediate	1	1	1	1	0	2.5	NA	NA	0	NA	NA	NA	0	1	0
Hopea_vesquei	Dipterocarpaceae	Dipterocarpoideae	Shoreae	Hopea	NA	NA	Heim	Endemic	1	1	0	0	0	0	0	0	0	0	0	0	0	1	0	200	NA	NA	30	35	NA	0	1	0	0	Intermediate	1	1	1	1	0	5	NA	NA	0	NA	NA	NA	0	1	0
Hopea_vietnamensis	Dipterocarpaceae	Dipterocarpoideae	Shoreae	Hopea	NA	NA	H.V.Sam &amp; V.D.Vu	Endemic	0	0	0	0	0	0	0	0	0	0	0	0	1	0	0	500	NA	NA	40	80	NA	0	1	0	0	Intermediate	1	1	1	1	0	8	NA	NA	0	NA	NA	NA	0	1	0
Hopea_wyatt-smithii	Dipterocarpaceae	Dipterocarpoideae	Shoreae	Hopea	NA	NA	G.H.S.Wood ex P.S.Ashton	Endemic	1	1	0	0	0	0	0	0	0	0	0	0	0	0	0	200	NA	NA	25	30	NA	1	0	0	0	Intermediate	1	1	1	1	0	12	NA	NA	0	NA	NA	NA	0	1	0
Marquesia_acuminata	Dipterocarpaceae	Monotoideae	NA	Marquesia	NA	NA	(Gilg) R. E. Fr.	Widespread	0	0	0	0	0	1	1	0	0	0	0	0	0	0	300	1500	NA	NA	28	90	NA	0	1	1	0	NA	1	0	0	0	1	NA	NA	NA	NA	1	1	0	NA	NA	NA
Marquesia_excelsa	Dipterocarpaceae	Monotoideae	NA	Marquesia	NA	NA	(Pierre) R. E. Fr.	Widespread	0	0	0	0	0	1	1	0	0	0	0	0	0	0	300	1500	NA	NA	45	90	NA	0	1	1	0	NA	1	0	0	0	1	NA	NA	NA	NA	1	1	0	NA	NA	NA
Marquesia_macroura	Dipterocarpaceae	Monotoideae	NA	Marquesia	NA	NA	Gilg	Widespread	0	0	0	0	0	1	1	0	0	0	0	0	0	0	300	1500	NA	NA	25	90	NA	0	1	1	0	NA	1	0	0	0	1	NA	NA	NA	NA	1	1	0	NA	NA	NA
Monotes_adenophyllus	Dipterocarpaceae	Monotoideae	NA	Monotes	NA	NA	Gilg	Widespread	0	0	0	0	0	0	0	0	0	0	0	0	0	0	0	980	NA	NA	8	NA	NA	1	1	0	0	NA	1	0	0	0	0	17	NA	NA	NA	NA	NA	NA	NA	NA	NA
Monotes_africanus	Dipterocarpaceae	Monotoideae	NA	Monotes	NA	NA	A. DC.	Widespread	0	0	1	1	0	0	0	0	0	0	0	0	0	0	350	1800	NA	NA	15	NA	NA	1	1	0	0	NA	1	0	0	0	0	10	NA	NA	NA	NA	NA	NA	NA	NA	NA
Monotes_autennei	Dipterocarpaceae	Monotoideae	NA	Monotes	NA	NA	Duvign.	Endemic	0	0	0	0	0	0	0	0	0	0	0	0	0	0	300	1800	NA	NA	17	NA	NA	1	1	0	0	NA	1	0	0	0	0	15	NA	NA	NA	NA	NA	NA	NA	NA	NA
Monotes_dasyanthus	Dipterocarpaceae	Monotoideae	NA	Monotes	NA	NA	Gilg	Widespread	0	0	0	0	0	0	0	1	0	0	0	0	0	0	800	1200	NA	NA	9	NA	NA	1	1	0	0	NA	1	0	0	0	0	NA	NA	NA	NA	NA	NA	NA	NA	NA	NA
Monotes_doryphorus	Dipterocarpaceae	Monotoideae	NA	Monotes	NA	NA	Duvign.	Endemic	0	0	0	0	0	1	0	0	0	0	0	0	0	0	300	800	NA	NA	12	NA	NA	1	1	0	0	NA	1	0	0	0	0	8	NA	NA	NA	NA	NA	NA	NA	NA	NA
Monotes_duvigneaudii	Dipterocarpaceae	Monotoideae	NA	Monotes	NA	NA	Meerts	Endemic	0	0	0	0	0	0	0	0	0	0	0	0	0	0	300	800	NA	NA	5	NA	NA	1	1	0	0	NA	1	0	0	0	0	11	NA	NA	NA	NA	NA	NA	NA	NA	NA
Monotes_engleri	Dipterocarpaceae	Monotoideae	NA	Monotes	NA	NA	Gilg	Widespread	0	0	0	0	0	0	0	0	0	0	0	0	0	0	1100	1500	NA	NA	NA	NA	NA	1	1	0	0	NA	1	0	0	0	0	NA	NA	NA	NA	NA	NA	NA	NA	NA	NA
Monotes_glaber	Dipterocarpaceae	Monotoideae	NA	Monotes	NA	NA	Sprague	Widespread	0	0	0	0	0	0	0	0	0	0	0	0	0	0	NA	NA	NA	NA	12	NA	NA	1	1	0	0	NA	1	0	0	0	0	7	NA	NA	NA	NA	NA	NA	NA	NA	NA
Monotes_glandulosus	Dipterocarpaceae	Monotoideae	NA	Monotes	NA	NA	Pierre	Endemic	0	0	0	0	0	0	0	0	0	0	0	0	0	0	NA	NA	NA	NA	NA	NA	NA	1	1	0	0	NA	1	0	0	0	0	NA	NA	NA	NA	NA	NA	NA	NA	NA	NA
Monotes_gossweileri	Dipterocarpaceae	Monotoideae	NA	Monotes	NA	NA	De Wild.	Endemic	0	0	0	1	0	0	0	0	0	0	0	0	0	0	1230	1250	NA	NA	NA	NA	6	1	1	0	0	NA	1	0	0	0	0	NA	NA	NA	NA	NA	NA	NA	NA	NA	NA
Monotes_hirtii	Dipterocarpaceae	Monotoideae	NA	Monotes	NA	NA	Duvign.	Endemic	0	0	0	0	0	0	0	0	0	0	0	0	0	0	300	800	NA	NA	NA	NA	NA	1	1	0	0	NA	1	0	0	0	0	7	NA	NA	NA	NA	NA	NA	NA	NA	NA
Monotes_hypoleucus	Dipterocarpaceae	Monotoideae	NA	Monotes	NA	NA	(Oliv.) Gilg	Widespread	0	0	0	0	0	0	0	1	0	0	0	0	0	0	800	1800	NA	NA	NA	NA	NA	1	1	0	0	NA	1	0	0	0	0	11	NA	NA	NA	NA	NA	NA	NA	NA	NA
Monotes_katangensis	Dipterocarpaceae	Monotoideae	NA	Monotes	NA	NA	De Wild.	Widespread	0	0	0	0	0	0	0	0	0	0	0	0	0	0	NA	NA	NA	NA	14	NA	NA	1	1	0	0	NA	1	0	0	0	0	10	NA	NA	NA	NA	NA	NA	NA	NA	NA
Monotes_kerstingii	Dipterocarpaceae	Monotoideae	NA	Monotes	NA	NA	Gilg	Widespread	0	0	0	0	0	0	0	0	0	0	0	0	0	0	NA	NA	NA	NA	15	90	NA	1	1	0	0	NA	1	0	0	0	0	NA	NA	NA	NA	NA	NA	NA	NA	NA	NA
Monotes_lutambensis	Dipterocarpaceae	Monotoideae	NA	Monotes	NA	NA	Verdc.	NA	1	0	0	0	0	0	0	0	0	0	0	0	0	0	200	250	NA	NA	20	NA	NA	1	1	0	0	NA	1	0	0	0	0	NA	NA	NA	NA	NA	NA	NA	NA	NA	NA
Monotes_madagascariensis	Dipterocarpaceae	Monotoideae	NA	Monotes	NA	NA	Humbert	Endemic	0	0	0	0	0	1	0	0	0	0	0	0	0	0	500	1500	NA	NA	NA	NA	NA	1	1	0	0	NA	1	0	0	0	0	NA	NA	NA	NA	NA	NA	NA	NA	NA	NA
Monotes_magnificus	Dipterocarpaceae	Monotoideae	NA	Monotes	NA	NA	Gilg	Widespread	0	0	0	0	0	0	0	0	0	0	0	0	0	0	800	1300	NA	NA	8	NA	NA	1	1	0	0	NA	1	0	0	0	0	10	NA	NA	NA	NA	NA	NA	NA	NA	NA
Monotes_paivae	Dipterocarpaceae	Monotoideae	NA	Monotes	NA	NA	Catarino &amp; E.S.Martins	Widespread	0	0	0	0	0	0	0	0	0	0	0	0	0	0	1300	1600	NA	NA	7	NA	NA	1	1	0	0	NA	1	0	0	0	0	12	NA	NA	NA	NA	NA	NA	NA	NA	NA
Monotes_pearsonii	Dipterocarpaceae	Monotoideae	NA	Monotes	NA	NA	Bancroft	Widespread	0	1	0	0	0	0	0	0	0	0	0	0	0	0	800	1800	NA	NA	6	NA	NA	1	1	0	0	NA	1	0	0	0	0	11.5	NA	NA	NA	NA	NA	NA	NA	NA	NA
Monotes_redheadii	Dipterocarpaceae	Monotoideae	NA	Monotes	NA	NA	Duvign.	Widespread	0	0	0	0	0	0	0	0	0	0	0	0	0	0	NA	NA	NA	NA	7	NA	NA	1	1	0	0	NA	1	0	0	0	0	NA	NA	NA	NA	NA	NA	NA	NA	NA	NA
Monotes_rubriglans	Dipterocarpaceae	Monotoideae	NA	Monotes	NA	NA	Bancroft	Endemic	0	0	0	0	0	0	0	0	0	0	0	0	0	0	800	1200	NA	NA	NA	NA	NA	1	1	0	0	NA	1	0	0	0	0	15	NA	NA	NA	NA	NA	NA	NA	NA	NA
Monotes_rufotomentosus	Dipterocarpaceae	Monotoideae	NA	Monotes	NA	NA	Gilg	Widespread	0	0	0	0	0	0	0	0	0	0	0	0	0	0	1390	1800	NA	NA	NA	NA	NA	1	1	0	0	NA	1	0	0	0	0	NA	NA	NA	NA	NA	NA	NA	NA	NA	NA
Monotes_xasenguensis	Dipterocarpaceae	Monotoideae	NA	Monotes	NA	NA	Bancroft	Endemic	0	0	0	1	0	0	0	0	0	0	0	0	0	0	1000	1300	NA	NA	15	NA	NA	1	1	0	0	NA	1	0	0	0	0	9	NA	NA	NA	NA	NA	NA	NA	NA	NA
Neobalanocarpus_heimii	Dipterocarpaceae	Dipterocarpoideae	Shoreae	Neobalanocarpus	NA	NA	(King) P.S.Ashton	Widespread	1	1	1	0	0	0	0	0	0	0	0	0	0	0	0	900	155604.5	NA	50	90	1.2	NA	NA	NA	NA	NA	1	0	0	0	0	15	NA	NA	0	0	1	0	1	0	0
Pakaraimaea_dipterocarpacea	Dipterocarpaceae	Pakaramoideae	NA	Pakaraimaea	NA	NA	B.Maguire &amp; P.S.Ashton	Endemic	1	1	0	0	0	0	0	0	0	0	0	0	0	0	0	800	NA	NA	30	140	NA	NA	NA	NA	NA	NA	0	0	0	0	NA	NA	NA	NA	NA	NA	NA	NA	NA	NA	NA
Parashorea_aptera	Dipterocarpaceae	Dipterocarpoideae	Shoreae	Parashorea	NA	NA	Slooten	Endemic	1	1	0	0	0	0	0	0	0	0	0	0	0	0	0	70	NA	NA	32	NA	NA	1	1	0	0	Light demander	1	0	0	0	1	17	NA	NA	0	0	1	0	1	0	0
Parashorea_buchananii	Dipterocarpaceae	Dipterocarpoideae	Shoreae	Parashorea	NA	NA	(C. E. C. Fischer) Symington	Widespread	0	0	0	0	0	0	0	0	0	0	0	0	0	0	NA	NA	NA	NA	NA	NA	NA	NA	NA	NA	NA	Light demander	1	0	0	0	1	NA	NA	NA	0	0	1	0	1	0	0
Parashorea_chinensis	Dipterocarpaceae	Dipterocarpoideae	Shoreae	Parashorea	NA	NA	Wang Hsie	Widespread	0	0	1	1	0	0	0	0	0	0	0	0	0	0	300	1100	NA	NA	40	150	NA	1	1	0	0	Light demander	1	0	0	0	1	NA	NA	NA	0	0	1	0	1	0	0
Parashorea_densiflora	Dipterocarpaceae	Dipterocarpoideae	Shoreae	Parashorea	NA	NA	Slooten & Symington	Endemic	1	1	0	0	0	0	0	0	0	0	0	0	0	0	0	500	20001	NA	50	145	NA	NA	NA	NA	NA	Light demander	1	0	0	0	1	12	NA	NA	0	0	1	0	1	0	0
Parashorea_dussaudii	Dipterocarpaceae	Dipterocarpoideae	Shoreae	Parashorea	NA	NA	Tardieu	Widespread	0	0	0	0	0	0	0	0	0	0	0	0	0	0	NA	NA	NA	NA	NA	NA	NA	NA	NA	NA	NA	Light demander	1	0	0	0	1	NA	NA	NA	0	0	1	0	1	0	0
Parashorea_globosa	Dipterocarpaceae	Dipterocarpoideae	Shoreae	Parashorea	NA	NA	Symington	Widespread	1	0	0	0	0	0	0	0	0	0	0	0	0	0	0	300	99	NA	NA	300	NA	NA	NA	NA	NA	Light demander	1	0	0	0	1	16	NA	NA	0	0	1	0	1	0	0
Parashorea_lucida	Dipterocarpaceae	Dipterocarpoideae	Shoreae	Parashorea	NA	NA	(Miq.) Kurz	Widespread	0	1	1	0	0	0	0	0	0	0	0	0	0	0	0	700	NA	NA	60	150	NA	1	1	0	0	Light demander	1	0	0	0	1	14	NA	NA	0	0	1	0	1	0	0
Parashorea_macrophylla	Dipterocarpaceae	Dipterocarpoideae	Shoreae	Parashorea	NA	NA	Wyatt-Sm. ex P.S.Ashton	Endemic	1	1	0	0	0	0	0	0	0	0	0	0	0	0	0	600	NA	NA	50	100	NA	1	0	0	0	Light demander	1	0	0	0	1	40	NA	NA	0	0	1	0	1	0	0
Parashorea_malaanonan	Dipterocarpaceae	Dipterocarpoideae	Shoreae	Parashorea	NA	NA	(Blanco) Merr.	Widespread	1	1	1	0	0	0	0	0	0	0	0	0	0	0	0	1300	NA	NA	60	200	NA	1	0	0	0	Light demander	1	0	0	0	1	12	NA	NA	0	0	1	0	1	0	0
Parashorea_parvifolia	Dipterocarpaceae	Dipterocarpoideae	Shoreae	Parashorea	NA	NA	Wyatt-Smith ex P. S.Ashton	Endemic	1	1	1	0	0	0	0	0	0	0	0	0	0	0	0	1350	NA	NA	60	150	NA	1	0	0	0	Light demander	1	0	0	0	1	8	NA	NA	0	0	1	0	1	0	0
Parashorea_smythiesii	Dipterocarpaceae	Dipterocarpoideae	Shoreae	Parashorea	NA	NA	Wyatt-Smith ex P. S.Ashton	Endemic	1	1	1	0	0	0	0	0	0	0	0	0	0	0	0	300	NA	NA	55	120	NA	1	0	0	0	Light demander	1	0	0	0	1	14	NA	NA	0	0	1	0	1	0	0
Parashorea_stellata	Dipterocarpaceae	Dipterocarpoideae	Shoreae	Parashorea	NA	NA	Kurz	Widespread	1	1	1	0	0	0	0	0	0	0	0	0	0	0	400	1200	1500000	NA	40	145	NA	1	0	0	0	Light demander	1	0	0	0	1	13	NA	NA	0	0	1	0	1	0	0
Parashorea_tomentella	Dipterocarpaceae	Dipterocarpoideae	Shoreae	Parashorea	NA	NA	(Symington) Meijer	Endemic	1	0	0	0	0	0	0	0	0	0	0	0	0	0	0	200	NA	NA	65	200	NA	1	0	0	0	Light demander	1	0	0	0	1	15	NA	NA	0	0	1	0	1	0	0
Parashorea_warburgii	Dipterocarpaceae	Dipterocarpoideae	Shoreae	Parashorea	NA	NA	Brandis	Widespread	1	0	0	0	0	0	0	0	0	0	0	0	0	0	0	300	NA	NA	NA	NA	NA	NA	NA	0	NA	Light demander	1	0	0	0	1	NA	NA	NA	0	0	1	0	1	0	0
Pseudomonotes_tropenbosii	Dipterocarpaceae	Monotoideae	NA	Pseudomonotes	NA	NA	Londono, Alvarez, Forero &amp; Morton	Endemic	1	0	0	0	0	0	0	0	0	0	0	0	0	0	200	300	NA	NA	30	70	NA	1	1	0	0	NA	1	0	0	0	0	23	NA	NA	NA	NA	NA	NA	NA	NA	NA
Shorea_acuminata	Dipterocarpaceae	Dipterocarpoideae	Shoreae	Shorea	NA	NA	Dyer	Widespread	1	1	0	0	0	0	0	0	0	0	0	0	0	0	0	650	NA	NA	54	180	4	1	0	0	0	NA	1	0	0	1	0	9	NA	NA	0	0	1	0	1	0	0
Shorea_acuminatissima	Dipterocarpaceae	Dipterocarpoideae	Shoreae	Shorea	Richetiodes	NA	Sym.	Endemic	0	1	1	1	0	0	0	0	0	0	0	0	0	0	500	1600	NA	NA	76	200	NA	1	0	0	0	NA	1	0	0	1	0	10	NA	NA	0	0	1	0	1	0	0
Shorea_acuta	Dipterocarpaceae	Dipterocarpoideae	Shoreae	Shorea	Mutica	Auriculatae	Ashton	Endemic	1	1	0	0	0	0	0	0	0	0	0	0	0	0	0	400	NA	NA	45	100	NA	0	1	0	0	NA	1	0	0	1	0	20	NA	NA	0	0	1	0	1	0	0
Shorea_affinis	Dipterocarpaceae	Dipterocarpoideae	Shoreae	Shorea	Doona	NA	(Thwaites) P.S. Ashton	Endemic	0	0	0	0	1	0	0	0	0	0	0	0	0	0	300	800	NA	NA	NA	NA	NA	NA	NA	NA	NA	NA	1	0	0	1	1	NA	1	0	0	0	1	0	1	0	0
Shorea_agamii	Dipterocarpaceae	Dipterocarpoideae	Shoreae	Shorea	Anthoshorea	NA	Ashton	Endemic	1	1	0	0	0	0	0	0	0	0	0	0	0	0	0	700	NA	NA	60	200	NA	1	1	0	0	NA	1	0	0	1	0	13	1	1	0	0	1	1	0	0	0
Shorea_albida	Dipterocarpaceae	Dipterocarpoideae	Shoreae	Shorea	Rubella	NA	Sym.	Endemic	0	0	0	0	0	0	0	0	0	0	1	0	1	0	0	1200	NA	NA	70	190	NA	NA	NA	NA	NA	Shade tolerant	1	0	0	1	0	12	NA	NA	0	0	1	0	1	0	0
Shorea_almon	Dipterocarpaceae	Dipterocarpoideae	Shoreae	Shorea	Brachypterae	NA	Foxw.	Widespread	1	1	0	0	0	0	0	0	0	0	0	0	0	0	0	400	NA	NA	70	120	NA	1	0	0	0	Shade tolerant	1	0	0	1	0	13	NA	NA	NA	0	1	0	1	0	0
Shorea_altopoensis	Dipterocarpaceae	Dipterocarpoideae	Shoreae	Shorea	NA	NA	Pierre	Widespread	1	0	0	0	0	0	0	0	0	0	0	0	0	0	0	300	NA	NA	NA	NA	NA	NA	NA	NA	NA	Shade tolerant	1	0	0	1	0	NA	NA	NA	0	0	1	0	1	0	0
Shorea_alutacea	Dipterocarpaceae	Dipterocarpoideae	Shoreae	Shorea	Richetiodes	NA	Ashton	Endemic	1	0	0	0	0	0	0	0	0	0	0	0	0	0	0	300	NA	NA	NA	100	NA	1	0	1	0	Shade tolerant	1	0	0	1	0	20	NA	NA	0	0	1	0	1	0	0
Shorea_amplexicaulis	Dipterocarpaceae	Dipterocarpoideae	Shoreae	Shorea	Pachycarpae	NA	P.S.Ashton	Endemic	1	1	0	0	0	0	0	0	0	0	0	0	0	0	0	700	NA	NA	50	125	NA	1	1	0	0	Shade tolerant	1	0	0	1	0	16	NA	NA	0	0	1	0	1	0	0
Shorea_andulensis	Dipterocarpaceae	Dipterocarpoideae	Shoreae	Shorea	Brachypterae	NA	Ashton	Endemic	1	0	0	0	0	0	0	0	0	0	0	0	0	0	0	600	NA	NA	45	120	NA	1	1	0	0	Shade tolerant	1	0	0	1	0	7	NA	NA	NA	0	1	0	1	0	0
Shorea_angustifolia	Dipterocarpaceae	Dipterocarpoideae	Shoreae	Shorea	Richetiodes	NA	P.S.Ashton	Endemic	0	1	1	0	0	0	0	0	0	0	0	0	0	0	500	1200	NA	NA	40	90	NA	1	0	0	0	Shade tolerant	1	0	0	1	0	13	NA	NA	0	0	1	0	1	0	0
Shorea_argentea	Dipterocarpaceae	Dipterocarpoideae	Shoreae	Shorea	NA	NA	C.E.C. Fischer	Widespread	1	0	0	0	0	0	0	0	0	0	0	0	0	0	0	300	NA	NA	NA	NA	NA	1	0	0	0	Shade tolerant	1	0	0	1	0	NA	NA	NA	0	0	1	0	1	0	0
Shorea_argentifolia	Dipterocarpaceae	Dipterocarpoideae	Shoreae	Shorea	Mutica	Mutica	Sym.	Endemic	1	1	0	0	0	0	0	0	0	0	0	0	0	0	300	900	NA	NA	53	150	NA	1	0	0	0	Shade tolerant	1	0	0	1	0	9	NA	NA	NA	0	1	0	1	0	0
Shorea_asahii	Dipterocarpaceae	Dipterocarpoideae	Shoreae	Shorea	Shorea	Barbata	Ashton	Endemic	1	0	0	0	0	0	0	0	0	0	0	0	0	0	650	850	NA	NA	40	90	NA	0	1	0	0	NA	1	0	0	1	0	8	NA	NA	1	0	1	0	1	0	0
Shorea_assamica	Dipterocarpaceae	Dipterocarpoideae	Shoreae	Shorea	NA	NA	Dyer	Widespread	1	1	0	0	0	0	1	1	0	0	0	0	0	0	150	1000	20001	NA	55	150	NA	1	0	0	0	Intermediate	1	0	0	1	0	7	NA	NA	1	0	1	0	1	0	0
Shorea_astylosa	Dipterocarpaceae	Dipterocarpoideae	Shoreae	Shorea	NA	NA	Foxw.	Endemic	0	0	0	0	0	0	1	0	0	0	0	0	0	0	0	300	NA	NA	30	120	NA	1	0	0	0	NA	1	0	0	1	0	9	NA	NA	1	0	1	0	1	0	0
Shorea_atrinervosa	Dipterocarpaceae	Dipterocarpoideae	Shoreae	Shorea	Shorea	Shorea	Symington	Widespread	1	1	0	0	0	0	0	0	0	0	0	0	0	0	0	600	20001	NA	50	125	NA	1	0	0	0	NA	1	0	0	1	0	12	NA	NA	NA	0	1	0	1	0	0
Shorea_bakoensis	Dipterocarpaceae	Dipterocarpoideae	Shoreae	Shorea	Richetiodes	NA	Ashton	Endemic	0	0	0	0	0	0	0	0	0	0	0	0	1	0	30	700	NA	NA	7	5	NA	0	1	0	0	NA	1	0	0	1	0	15	NA	NA	1	0	1	0	1	0	0
Shorea_balangeran	Dipterocarpaceae	Dipterocarpoideae	Shoreae	Shorea	Rubroshorea	NA	(Korth.) Burck	Widespread	0	0	0	0	0	0	0	0	0	0	1	0	0	0	0	100	NA	NA	30	75	NA	0	1	0	0	NA	1	0	0	1	0	NA	NA	NA	1	0	1	0	1	0	0
Shorea_balanocarpoides	Dipterocarpaceae	Dipterocarpoideae	Shoreae	Shorea	Richetiodes	NA	Sym.	Widespread	1	1	0	0	0	0	0	0	0	0	0	0	0	0	0	700	20001	NA	45	80	NA	0	1	1	0	NA	1	0	0	1	0	9	1	1	NA	0	1	1	0	0	0
Shorea_beccariana	Dipterocarpaceae	Dipterocarpoideae	Shoreae	Shorea	Pachycarpae	NA	Burck	Endemic	1	1	0	0	0	0	0	0	0	0	0	0	0	0	0	700	NA	NA	60	110	NA	1	1	0	0	NA	1	0	0	1	0	16	1	1	NA	0	1	1	0	0	0
Shorea_bentongensis	Dipterocarpaceae	Dipterocarpoideae	Shoreae	Shorea	NA	NA	Foxw.	Endemic	1	1	0	0	0	0	0	0	0	0	0	0	0	0	0	800	18000	NA	NA	250	0.5	1	0	0	0	Shade tolerant	1	0	0	1	0	12	NA	NA	NA	0	1	0	1	0	0
Shorea_biawak	Dipterocarpaceae	Dipterocarpoideae	Shoreae	Shorea	Shorea	Barbata	Ashton	Endemic	1	0	0	0	0	0	0	0	0	0	0	0	0	0	0	600	NA	NA	35	70	NA	1	0	0	0	NA	1	0	0	1	0	8	NA	NA	NA	0	1	0	1	0	0
Shorea_blumutensis	Dipterocarpaceae	Dipterocarpoideae	Shoreae	Shorea	NA	NA	Foxw.	Widespread	1	0	0	0	0	0	0	0	0	0	0	0	0	0	0	500	18000	NA	35	60	0.5	1	0	0	0	Shade tolerant	1	0	0	1	0	13	NA	NA	NA	0	1	0	1	0	0
Shorea_bracteolata	Dipterocarpaceae	Dipterocarpoideae	Shoreae	Shorea	Anthoshorea	NA	Dyer	Widespread	1	1	0	0	0	0	0	0	0	0	0	0	0	0	300	700	1500000	NA	51	120	NA	1	0	0	0	NA	1	0	0	1	0	12	NA	NA	NA	0	1	0	1	0	0
Shorea_brunnescens	Dipterocarpaceae	Dipterocarpoideae	Shoreae	Shorea	Shorea	Shorea	Ashton	Endemic	1	1	1	0	0	0	0	0	0	0	0	0	0	0	300	1400	NA	NA	45	120	NA	1	1	0	0	NA	1	0	0	1	0	10	NA	NA	NA	0	1	0	1	0	0
Shorea_bullata	Dipterocarpaceae	Dipterocarpoideae	Shoreae	Shorea	Brachypterae	NA	Ashton	Endemic	1	0	0	0	0	0	0	0	0	0	0	0	0	0	0	400	NA	NA	45	120	NA	1	1	0	0	NA	1	0	0	1	0	9	1	1	NA	0	1	1	0	0	0
Shorea_calcicola	Dipterocarpaceae	Dipterocarpoideae	Shoreae	Shorea	Shorea	Shorea	P.S.Ashton	Endemic	1	1	0	0	0	0	0	0	0	0	0	0	0	0	0	400	NA	NA	50	120	NA	0	0	0	1	NA	1	0	0	1	0	12	NA	NA	NA	0	1	0	1	0	0
Shorea_cara	Dipterocarpaceae	Dipterocarpoideae	Shoreae	Shorea	NA	NA	Kosterm., ined.	Endemic	1	0	0	0	0	0	0	0	0	0	0	0	0	0	0	300	NA	NA	NA	NA	NA	NA	NA	NA	NA	NA	1	0	0	1	0	NA	NA	NA	NA	0	1	0	1	0	0
Shorea_carapae	Dipterocarpaceae	Dipterocarpoideae	Shoreae	Shorea	Brachypterae	NA	Ashton	Endemic	0	1	1	0	0	0	0	0	0	0	0	0	0	0	800	1200	NA	NA	35	65	0.5	0	1	0	0	Shade tolerant	1	0	0	1	0	16	NA	NA	NA	0	1	0	1	0	0
Shorea_chaiana	Dipterocarpaceae	Dipterocarpoideae	Shoreae	Shorea	Richetiodes	NA	Ashton	Endemic	1	1	0	0	0	0	0	0	0	0	0	0	0	0	300	1000	NA	NA	45	80	NA	1	0	0	0	NA	1	0	0	1	0	9	NA	NA	NA	0	1	0	1	0	0
Shorea_ciliata	Dipterocarpaceae	Dipterocarpoideae	Shoreae	Shorea	NA	NA	King	Endemic	0	1	1	0	0	0	0	0	0	0	0	0	0	0	300	1200	20001	NA	NA	NA	NA	1	0	0	0	NA	1	0	0	1	0	15	NA	NA	NA	0	1	0	1	0	0
Shorea_collaris	Dipterocarpaceae	Dipterocarpoideae	Shoreae	Shorea	Richetiodes	NA	van Slooten	Endemic	1	1	0	0	0	0	0	0	0	0	0	0	0	0	0	500	NA	NA	50	150	NA	1	0	0	0	NA	1	0	0	1	0	18	NA	NA	NA	0	1	0	1	0	0
Shorea_collina	Dipterocarpaceae	Dipterocarpoideae	Shoreae	Shorea	NA	NA	Ridley	Endemic	1	0	0	0	0	0	0	0	0	0	0	0	0	0	0	300	18000	NA	38	100	0.5	1	0	0	0	Shade tolerant	1	0	0	1	0	15	NA	NA	NA	0	1	0	1	0	0
Shorea_confusa	Dipterocarpaceae	Dipterocarpoideae	Shoreae	Shorea	Anthoshorea	NA	P.S.Ashton	Endemic	1	1	0	0	0	0	0	0	0	0	0	0	0	0	10	600	NA	NA	50	170	NA	1	0	0	0	NA	1	0	0	1	0	10	1	0	NA	1	1	1	0	0	0
Shorea_congestiflora	Dipterocarpaceae	Dipterocarpoideae	Shoreae	Shorea	Doona	NA	(Thwaites) P.S. Ashton	Endemic	0	0	0	0	1	0	0	0	0	0	0	0	0	0	350	1000	NA	NA	60	200	NA	1	1	0	0	NA	1	0	0	1	1	NA	1	0	0	0	1	0	1	0	0
Shorea_conica	Dipterocarpaceae	Dipterocarpoideae	Shoreae	Shorea	NA	NA	van Slooten	Endemic	1	1	0	0	0	0	0	0	0	0	0	0	0	0	150	500	NA	NA	NA	NA	NA	NA	NA	NA	NA	NA	1	0	0	1	0	NA	NA	NA	NA	0	1	0	1	0	0
Shorea_contorta	Dipterocarpaceae	Dipterocarpoideae	Shoreae	Shorea	Pentacme	NA	Vidal	Endemic	0	0	0	0	0	0	0	1	0	0	0	0	0	0	0	700	NA	NA	50	180	NA	1	0	0	0	NA	1	0	0	1	0	20	NA	NA	NA	0	1	0	1	0	0
Shorea_cordata	Dipterocarpaceae	Dipterocarpoideae	Shoreae	Shorea	Anthoshorea	NA	Ashton	Endemic	1	1	0	0	0	0	0	0	0	0	0	0	0	0	0	500	NA	NA	50	100	NA	1	0	0	0	NA	1	0	0	1	0	12	NA	NA	NA	0	1	0	1	0	0
Shorea_cordifolia	Dipterocarpaceae	Dipterocarpoideae	Shoreae	Shorea	Doona	NA	(Thwaites) P.S. Ashton	Endemic	0	0	0	0	0	0	0	1	0	0	0	0	0	0	350	1000	NA	NA	NA	NA	NA	NA	NA	NA	NA	NA	1	0	0	1	1	NA	1	0	0	0	1	0	1	0	0
Shorea_coriacea	Dipterocarpaceae	Dipterocarpoideae	Shoreae	Shorea	Brachypterae	NA	Burck	Endemic	0	0	1	0	0	0	0	0	0	0	0	0	1	0	100	1200	NA	NA	50	140	NA	0	1	0	0	NA	1	0	0	1	0	13	NA	NA	NA	0	1	0	0	0	1
Shorea_crassa	Dipterocarpaceae	Dipterocarpoideae	Shoreae	Shorea	Shorea	Shorea	P.S.Ashton	Endemic	0	1	1	0	0	0	0	0	0	0	0	0	0	0	100	1000	NA	NA	45	110	NA	0	1	0	0	NA	1	0	0	1	0	16	NA	NA	1	0	1	0	1	0	0
Shorea_curtisii	Dipterocarpaceae	Dipterocarpoideae	Shoreae	Shorea	Mutica	Mutica	Dyer ex King	Widespread	0	1	0	0	0	0	0	0	0	0	0	0	0	0	300	1200	20001	NA	70	200	NA	0	1	0	0	NA	1	0	0	1	0	8	NA	NA	1	0	1	0	1	0	0
Shorea_cuspidata	Dipterocarpaceae	Dipterocarpoideae	Shoreae	Shorea	Richetiodes	NA	Ashton	Endemic	1	1	0	0	0	0	0	0	0	0	0	0	0	0	0	500	NA	NA	45	100	NA	1	1	0	0	NA	1	0	0	1	0	8	NA	NA	1	0	1	0	1	0	0
Shorea_dasyphylla	Dipterocarpaceae	Dipterocarpoideae	Shoreae	Shorea	Mutica	Mutica	Foxw.	Widespread	1	1	1	0	0	0	0	0	0	0	0	0	0	0	0	1000	20001	NA	45	115	NA	1	1	0	0	NA	1	0	0	1	0	11	NA	NA	NA	0	1	0	1	0	0
Shorea_dealbata	Dipterocarpaceae	Dipterocarpoideae	Shoreae	Shorea	Anthoshorea	NA	Foxw.	Widespread	0	0	0	0	0	0	0	0	0	0	0	0	1	1	0	600	18000	NA	30	80	NA	0	1	0	0	NA	1	0	0	1	0	12	NA	NA	1	0	1	0	1	0	0
Shorea_dispar	Dipterocarpaceae	Dipterocarpoideae	Shoreae	Shorea	Rubella	NA	Ashton	Endemic	1	0	0	0	0	0	0	0	0	0	0	0	0	0	500	600	NA	NA	NA	NA	NA	NA	NA	NA	NA	NA	1	0	0	1	0	5	NA	NA	NA	0	1	0	1	0	0
Shorea_disticha	Dipterocarpaceae	Dipterocarpoideae	Shoreae	Shorea	Doona	NA	(Thwaites) P.S. Ashton	Endemic	0	0	0	0	0	0	1	0	0	0	0	0	0	0	0	500	NA	NA	NA	NA	NA	NA	NA	NA	NA	NA	1	0	0	1	1	NA	1	0	1	0	1	0	1	0	0
Shorea_domatiosa	Dipterocarpaceae	Dipterocarpoideae	Shoreae	Shorea	Shorea	Shorea	Ashton	Endemic	1	0	0	0	0	0	0	0	0	0	0	0	0	0	0	700	NA	NA	50	120	NA	1	0	0	0	NA	1	0	0	1	0	9	NA	NA	NA	0	1	0	1	0	0
Shorea_dyeri	Dipterocarpaceae	Dipterocarpoideae	Shoreae	Shorea	NA	NA	Thwaites ex Trimen	Endemic	0	0	0	0	1	0	1	0	0	0	0	0	0	0	100	1000	NA	NA	NA	NA	NA	NA	NA	NA	NA	NA	1	0	0	1	0	NA	NA	NA	NA	0	1	0	1	0	0
Shorea_elliptica	Dipterocarpaceae	Dipterocarpoideae	Shoreae	Shorea	Rubella	NA	Burck	Endemic	1	0	0	0	0	0	0	0	0	0	0	0	0	0	0	500	NA	NA	40	120	NA	1	1	0	0	NA	1	0	0	1	0	8	NA	NA	NA	0	1	0	1	0	0
Shorea_exelliptica	Dipterocarpaceae	Dipterocarpoideae	Shoreae	Shorea	Shorea	Shorea	Meijer	Widespread	1	1	0	0	0	0	0	0	0	0	0	0	0	0	0	600	20001	NA	60	100	NA	1	0	0	0	NA	1	0	0	1	0	12	NA	NA	NA	0	1	0	1	0	0
Shorea_faguetiana	Dipterocarpaceae	Dipterocarpoideae	Shoreae	Shorea	Richetiodes	NA	Heim.	Widespread	1	1	0	0	0	0	0	0	0	0	0	0	0	0	150	1000	20001	NA	60	145	NA	1	0	0	0	NA	1	0	0	1	0	9	NA	NA	NA	0	1	0	1	0	0
Shorea_faguetioides	Dipterocarpaceae	Dipterocarpoideae	Shoreae	Shorea	Richetiodes	NA	P.S.Ashton	Endemic	1	0	0	0	0	0	0	0	0	0	0	0	0	0	0	700	NA	NA	50	140	NA	1	0	0	0	NA	1	0	0	1	0	16	NA	NA	NA	0	1	0	1	0	0
Shorea_falcata	Dipterocarpaceae	Dipterocarpoideae	Shoreae	Shorea	NA	NA	J.E.Vidal	Endemic	1	0	0	0	0	0	0	0	0	0	0	0	0	0	0	5	5000	NA	15	NA	NA	0	1	0	0	NA	1	0	0	1	1	NA	NA	NA	NA	0	1	0	1	0	0
Shorea_falcifera	Dipterocarpaceae	Dipterocarpoideae	Shoreae	Shorea	Shorea	Shorea	Dyer ex Brandis	Widespread	1	1	0	0	0	0	0	0	0	0	0	0	0	0	0	600	5000	NA	45	160	0.5	0	1	0	0	Shade tolerant	1	0	0	1	0	10	NA	NA	NA	0	1	0	1	0	0
Shorea_falciferoides	Dipterocarpaceae	Dipterocarpoideae	Shoreae	Shorea	Shorea	Shorea	Foxw.	Widespread	1	1	0	0	0	0	0	0	0	0	0	0	0	0	0	1000	NA	NA	50	110	0.5	1	0	0	0	Shade tolerant	1	0	0	1	0	14	1	1	NA	0	1	1	1	0	0
Shorea_fallax	Dipterocarpaceae	Dipterocarpoideae	Shoreae	Shorea	Brachypterae	NA	Meijer	Endemic	1	1	1	0	0	0	0	0	0	0	0	0	0	0	0	1000	NA	NA	50	130	NA	1	0	0	0	NA	1	0	0	1	0	18	NA	NA	NA	0	1	0	1	0	0
Shorea_farinosa	Dipterocarpaceae	Dipterocarpoideae	Shoreae	Shorea	NA	NA	C.E.C.Fischer	Widespread	0	0	0	0	0	0	1	0	0	0	0	0	0	0	0	1000	777409	NA	45	NA	NA	NA	NA	NA	NA	NA	1	0	0	1	0	NA	NA	NA	NA	0	1	0	1	0	0
Shorea_ferruginea	Dipterocarpaceae	Dipterocarpoideae	Shoreae	Shorea	Mutica	Auriculatae	Dyer ex Brandis	Endemic	0	1	1	0	0	0	0	0	0	0	0	0	0	0	0	1100	NA	NA	60	160	NA	1	0	0	0	NA	1	0	0	1	0	13	1	1	NA	0	1	1	0	0	0
Shorea_flaviflora	Dipterocarpaceae	Dipterocarpoideae	Shoreae	Shorea	Brachypterae	NA	Wood ex Ashton	Endemic	1	0	0	0	0	0	0	0	0	0	0	0	0	0	150	1300	NA	NA	45	140	NA	0	0	0	0	NA	1	0	0	1	0	16	NA	NA	1	0	1	0	1	0	0
Shorea_flemmichii	Dipterocarpaceae	Dipterocarpoideae	Shoreae	Shorea	Brachypterae	NA	Sym.	Endemic	1	1	0	0	0	0	0	0	0	0	0	0	0	0	0	400	NA	NA	60	250	NA	0	1	0	0	NA	1	0	0	1	0	7	NA	NA	1	0	1	0	1	0	0
Shorea_foraminifera	Dipterocarpaceae	Dipterocarpoideae	Shoreae	Shorea	Mutica	Mutica	Ashton	Endemic	1	0	0	0	0	0	0	0	0	0	0	0	0	0	0	300	NA	NA	50	120	NA	0	1	0	0	NA	1	0	0	1	0	8	NA	NA	1	0	1	0	1	0	0
Shorea_foxworthyi	Dipterocarpaceae	Dipterocarpoideae	Shoreae	Shorea	Shorea	Shorea	Symington	Widespread	0	1	0	0	0	0	0	0	0	0	0	0	0	0	0	700	1161488	NA	60	125	0.5	1	1	0	0	Shade tolerant	1	0	0	1	0	11	NA	NA	1	0	1	0	1	0	0
Shorea_furfuracea	Dipterocarpaceae	Dipterocarpoideae	Shoreae	Shorea	NA	NA	Miq.	Endemic	1	0	0	0	0	0	0	0	0	0	0	0	0	0	0	300	NA	NA	50	NA	NA	NA	NA	NA	NA	NA	1	0	0	1	0	9	NA	NA	NA	0	1	0	1	0	0
Shorea_gardneri	Dipterocarpaceae	Dipterocarpoideae	Shoreae	Shorea	NA	NA	(Thwaites) P.S. Ashton	Endemic	0	0	0	0	0	0	1	0	0	0	0	0	0	0	0	1000	NA	NA	NA	NA	NA	NA	NA	NA	NA	NA	1	0	0	1	0	NA	NA	NA	NA	0	1	0	1	0	0
Shorea_geniculata	Dipterocarpaceae	Dipterocarpoideae	Shoreae	Shorea	Shorea	Shorea	Thw. ex Ashton	Endemic	1	0	0	0	0	0	0	0	0	0	0	0	0	0	0	300	NA	NA	50	180	NA	0	1	0	0	NA	1	0	0	1	0	14	NA	NA	NA	0	1	0	1	0	0
Shorea_gibbosa	Dipterocarpaceae	Dipterocarpoideae	Shoreae	Shorea	Richetiodes	NA	Brandis.	Widespread	1	1	0	0	0	0	0	0	0	0	0	0	0	0	0	1000	20001	NA	70	200	NA	1	0	0	0	NA	1	0	0	1	0	9	NA	NA	1	0	1	0	1	0	0
Shorea_glauca	Dipterocarpaceae	Dipterocarpoideae	Shoreae	Shorea	NA	NA	King	Widespread	1	1	0	0	0	0	1	0	0	0	0	0	0	0	500	600	400000	NA	50	150	2.7	1	0	0	0	NA	1	0	0	1	0	10	NA	NA	NA	0	1	0	1	0	0
Shorea_gratissima	Dipterocarpaceae	Dipterocarpoideae	Shoreae	Shorea	Anthoshorea	NA	Dyer	Widespread	1	1	0	0	0	0	0	0	0	0	0	0	0	0	0	1200	2000000	NA	60	200	NA	0	1	0	0	NA	1	0	0	1	0	8	NA	NA	NA	0	1	0	1	0	0
Shorea_guiso	Dipterocarpaceae	Dipterocarpoideae	Shoreae	Shorea	Shorea	Shorea	(Blanco) Blume	Widespread	1	1	0	0	0	0	0	0	0	0	0	0	0	1	0	400	4000000	NA	73	160	NA	0	1	0	1	NA	1	0	0	1	0	9	NA	NA	NA	0	1	0	0	0	0
Shorea_havilandii	Dipterocarpaceae	Dipterocarpoideae	Shoreae	Shorea	Shorea	Shorea	Brandis	Widespread	0	0	0	0	0	0	0	0	0	0	0	1	1	0	0	400	NA	NA	40	50	NA	0	1	0	0	NA	1	0	0	1	0	12	1	1	1	0	1	1	1	0	0
Shorea_hemsleyana	Dipterocarpaceae	Dipterocarpoideae	Shoreae	Shorea	Mutica	Mutica	(King) King ex Foxw.	Widespread	1	1	0	0	0	0	0	0	0	0	0	0	0	0	0	600	5000	NA	20	40	NA	1	1	0	0	NA	1	0	0	1	0	17	NA	NA	NA	0	1	1	1	0	0
Shorea_henryana	Dipterocarpaceae	Dipterocarpoideae	Shoreae	Shorea	NA	NA	Pierre	Widespread	0	0	0	0	1	1	0	0	0	0	0	0	0	0	0	900	1000000	NA	40	100	NA	0	1	0	0	NA	1	0	0	1	0	8	NA	NA	NA	0	1	0	1	0	0
Shorea_hopeifolia	Dipterocarpaceae	Dipterocarpoideae	Shoreae	Shorea	Richetiodes	NA	(F.Heim) Symington	Widespread	0	1	0	0	0	0	0	0	0	0	0	0	0	0	0	1200	20001	NA	70	200	NA	1	0	0	0	NA	1	0	0	1	0	6	NA	NA	NA	0	1	0	1	0	0
Shorea_hulanidda	Dipterocarpaceae	Dipterocarpoideae	Shoreae	Shorea	NA	NA	A.J.G.H. Kostermans	Endemic	0	0	0	0	1	1	0	0	0	0	0	0	0	0	0	1000	NA	NA	NA	NA	NA	NA	NA	NA	NA	NA	1	0	0	1	0	NA	NA	NA	NA	0	1	0	1	0	0
Shorea_hypochra	Dipterocarpaceae	Dipterocarpoideae	Shoreae	Shorea	Unassigned	NA	Hance	Widespread	1	0	0	0	0	0	1	1	0	0	0	0	0	0	0	500	500000	NA	60	150	NA	1	0	0	0	NA	1	0	0	1	0	13	NA	NA	NA	0	1	0	1	0	0
Shorea_hypoleuca	Dipterocarpaceae	Dipterocarpoideae	Shoreae	Shorea	Shorea	Shorea	Meijer	Endemic	1	1	0	0	0	0	0	0	0	0	0	0	0	0	0	400	NA	NA	60	180	0.5	1	0	0	0	NA	1	0	0	1	0	13	NA	NA	NA	0	1	0	1	0	0
Shorea_iliasii	Dipterocarpaceae	Dipterocarpoideae	Shoreae	Shorea	Richetiodes	NA	P. Ashton	Endemic	1	0	0	0	0	0	0	0	0	0	0	0	0	0	0	400	NA	NA	50	100	NA	1	1	0	0	NA	1	0	0	1	0	22	NA	NA	NA	0	1	0	1	0	0
Shorea_inaequilateralis	Dipterocarpaceae	Dipterocarpoideae	Shoreae	Shorea	Brachypterae	NA	Sym.	Endemic	0	0	0	0	0	0	0	0	0	0	1	0	0	0	1	1	NA	NA	45	120	NA	1	0	0	0	NA	1	0	0	1	0	12	NA	NA	NA	0	1	0	1	0	0
Shorea_inappendiculata	Dipterocarpaceae	Dipterocarpoideae	Shoreae	Shorea	Shorea	Shorea	Burck	Widespread	1	0	0	0	0	0	0	0	0	0	0	0	0	0	0	400	20001	NA	60	150	NA	1	0	0	0	NA	1	0	0	1	0	12	NA	NA	1	0	1	0	1	0	0
Shorea_induplicata	Dipterocarpaceae	Dipterocarpoideae	Shoreae	Shorea	Richetiodes	NA	Sloot.	Endemic	1	0	0	0	0	0	0	0	0	0	0	0	1	0	0	200	NA	NA	40	60	NA	0	1	0	0	NA	1	0	0	1	0	13	NA	NA	1	0	1	0	1	0	0
Shorea_isoptera	Dipterocarpaceae	Dipterocarpoideae	Shoreae	Shorea	Neohopea	NA	Ashton	Endemic	1	0	0	0	0	0	0	0	0	0	0	0	0	0	0	500	NA	NA	60	150	NA	1	0	0	0	NA	1	0	0	1	0	13	NA	NA	1	0	1	0	1	0	0
Shorea_javanica	Dipterocarpaceae	Dipterocarpoideae	Shoreae	Shorea	NA	NA	Koord. &amp; Valet.	Endemic	1	0	0	0	0	0	0	0	0	0	0	0	0	0	0	500	NA	NA	45	150	NA	1	0	0	0	Light demander	1	0	0	1	0	13	NA	NA	NA	0	1	0	1	0	0
Shorea_johorensis	Dipterocarpaceae	Dipterocarpoideae	Shoreae	Shorea	Brachypterae	NA	Foxw.	Widespread	1	1	0	0	0	0	0	0	0	0	0	0	0	0	0	800	20001	NA	65	160	NA	1	1	0	0	Light demander	1	0	0	1	0	12	NA	NA	NA	0	1	0	1	0	0
Shorea_kuantanensis	Dipterocarpaceae	Dipterocarpoideae	Shoreae	Shorea	NA	NA	Ashton	Endemic	1	0	0	0	0	0	0	0	0	0	0	0	0	0	0	300	99	NA	NA	250	NA	1	0	0	0	NA	1	0	0	1	0	NA	NA	NA	NA	0	1	0	1	0	0
Shorea_kudatensis	Dipterocarpaceae	Dipterocarpoideae	Shoreae	Shorea	Richetiodes	NA	Wood ex Meijer	Endemic	1	0	0	0	0	0	0	0	0	0	0	0	0	0	300	800	NA	NA	45	190	NA	0	1	0	0	NA	1	0	0	1	0	12	NA	NA	NA	0	1	0	1	0	0
Shorea_kunstleri	Dipterocarpaceae	Dipterocarpoideae	Shoreae	Shorea	Brachypterae	NA	King	Widespread	1	1	0	0	0	0	0	0	0	0	0	0	0	0	0	800	20001	NA	60	190	NA	1	1	0	0	NA	1	0	0	1	0	10	NA	NA	NA	0	1	0	1	0	0
Shorea_ladiana	Dipterocarpaceae	Dipterocarpoideae	Shoreae	Shorea	Shorea	Barbata	Ashton	Endemic	1	0	0	0	0	0	0	0	0	0	0	0	0	0	0	300	NA	NA	40	150	NA	0	1	0	0	NA	1	0	0	1	0	12	NA	NA	NA	0	1	0	1	0	0
Shorea_laevis	Dipterocarpaceae	Dipterocarpoideae	Shoreae	Shorea	Shorea	Barbata	Ridl.	Widespread	1	1	1	0	0	0	0	0	0	0	0	0	0	0	0	1000	2000000	NA	75	240	NA	1	1	0	0	NA	1	0	0	1	0	8.5	NA	NA	1	0	1	0	0	0	0
Shorea_lamellata	Dipterocarpaceae	Dipterocarpoideae	Shoreae	Shorea	Anthoshorea	NA	Foxw.	Widespread	1	1	0	0	0	0	0	0	0	0	0	0	0	0	0	650	20001	NA	56	129	NA	1	1	0	1	NA	1	0	0	1	0	10	NA	NA	1	0	1	0	1	0	0
Shorea_laxa	Dipterocarpaceae	Dipterocarpoideae	Shoreae	Shorea	Richetiodes	NA	Sloot.	Endemic	1	0	0	0	0	0	0	0	0	0	0	0	0	0	0	400	NA	NA	50	160	NA	0	1	1	1	NA	1	0	0	1	0	11	NA	NA	NA	0	1	0	1	0	0
Shorea_lepidota	Dipterocarpaceae	Dipterocarpoideae	Shoreae	Shorea	NA	NA	(Korth.) Blume	Widespread	1	0	0	0	0	0	0	0	0	0	0	0	0	0	0	350	20001	NA	50	135	NA	1	0	0	0	NA	1	0	0	1	0	10	NA	NA	NA	0	1	0	1	0	0
Shorea_leprosula	Dipterocarpaceae	Dipterocarpoideae	Shoreae	Shorea	Mutica	Mutica	Miq.	Widespread	1	1	0	0	1	0	1	0	0	0	0	0	0	0	0	1000	2000000	NA	60	168	NA	1	1	0	1	Light demander	1	0	0	1	0	12	NA	NA	1	0	1	0	0	1	0
Shorea_leptoderma	Dipterocarpaceae	Dipterocarpoideae	Shoreae	Shorea	NA	NA	Meijer	Endemic	1	0	0	0	0	0	0	0	0	0	0	0	0	0	0	300	NA	NA	NA	NA	NA	NA	NA	NA	NA	NA	1	0	0	1	0	NA	NA	NA	NA	0	1	0	1	0	0
Shorea_lissophylla	Dipterocarpaceae	Dipterocarpoideae	Shoreae	Shorea	NA	NA	Thwaites	Endemic	1	0	0	0	0	0	0	0	0	0	0	0	0	0	0	300	NA	NA	NA	NA	NA	NA	NA	NA	NA	NA	1	0	0	1	0	NA	NA	NA	NA	0	1	0	1	0	0
Shorea_longiflora	Dipterocarpaceae	Dipterocarpoideae	Shoreae	Shorea	Richetiodes	NA	(Brandis) Sym.	Endemic	1	1	0	0	0	0	0	0	0	0	1	0	0	0	400	1000	NA	NA	35	50	NA	0	1	0	0	NA	1	0	0	1	0	17	NA	NA	1	0	1	0	1	0	0
Shorea_longisperma	Dipterocarpaceae	Dipterocarpoideae	Shoreae	Shorea	Richetiodes	NA	Roxb.	Widespread	1	1	1	0	0	0	0	0	0	0	0	0	0	1	0	1100	750000	NA	70	290	NA	1	0	0	0	NA	1	0	0	1	0	10	NA	NA	NA	0	1	0	1	0	0
Shorea_lumutensis	Dipterocarpaceae	Dipterocarpoideae	Shoreae	Shorea	NA	NA	Sym.	Endemic	0	1	1	0	0	0	0	0	0	0	0	0	0	1	100	1200	99	NA	NA	100	NA	NA	NA	NA	NA	NA	1	0	0	1	0	13	NA	NA	1	0	1	0	1	0	0
Shorea_lunduensis	Dipterocarpaceae	Dipterocarpoideae	Shoreae	Shorea	Shorea	Shorea	Ashton	Endemic	1	0	0	0	0	0	0	0	0	0	0	0	0	0	2	600	NA	NA	60	130	NA	1	0	0	0	NA	1	0	0	1	0	19	NA	NA	NA	0	1	0	1	0	0
Shorea_macrantha	Dipterocarpaceae	Dipterocarpoideae	Shoreae	Shorea	Mutica	Mutica	Brandis	Widespread	0	0	0	0	0	0	0	0	0	0	1	0	1	0	0	3	20001	NA	45	80	NA	0	1	0	0	NA	1	0	0	1	0	13	NA	NA	1	0	1	0	1	0	0
Shorea_macrobalanos	Dipterocarpaceae	Dipterocarpoideae	Shoreae	Shorea	Richetiodes	NA	Ashton	Endemic	0	1	0	0	0	0	0	0	0	0	0	0	0	0	300	900	NA	NA	45	100	NA	1	0	0	0	NA	1	0	0	1	0	28	NA	NA	1	0	1	0	1	0	0
Shorea_macrophylla	Dipterocarpaceae	Dipterocarpoideae	Shoreae	Shorea	Pachycarpae	NA	(de Vr.) Ashton	Endemic	1	1	0	0	0	0	0	0	0	0	0	0	0	0	0	600	NA	NA	50	150	1.3	1	0	0	0	Light demander	1	0	0	1	0	30	1	1	1	0	1	1	0	0	1
Shorea_macroptera	Dipterocarpaceae	Dipterocarpoideae	Shoreae	Shorea	Mutica	Auriculatae	Dyer	Endemic	1	1	0	0	0	0	0	0	0	0	0	0	0	0	0	900	1000000	NA	45	135	NA	1	0	0	0	NA	1	0	0	1	0	13	1	1	1	0	1	1	0	0	1
Shorea_malibato	Dipterocarpaceae	Dipterocarpoideae	Shoreae	Shorea	NA	NA	Foxw.	Endemic	0	0	0	0	0	0	1	0	0	0	0	0	0	0	0	450	NA	NA	NA	80	NA	1	0	0	0	NA	1	0	0	1	0	10	NA	NA	NA	0	1	0	1	0	0
Shorea_materialis	Dipterocarpaceae	Dipterocarpoideae	Shoreae	Shorea	Shorea	Shorea	Ridley	Widespread	0	0	0	0	0	0	0	0	0	0	0	0	1	0	0	800	20001	NA	45	110	NA	0	1	0	0	NA	1	0	0	1	0	12	NA	NA	1	0	1	0	1	0	0
Shorea_maxima	Dipterocarpaceae	Dipterocarpoideae	Shoreae	Shorea	NA	NA	(King) Sym.	Endemic	1	1	0	0	0	0	0	0	0	0	0	0	0	0	0	1300	20001	NA	30	65	NA	0	0	0	0	NA	1	0	0	1	0	16	NA	NA	1	0	1	0	1	0	0
Shorea_maxwelliana	Dipterocarpaceae	Dipterocarpoideae	Shoreae	Shorea	Shorea	Barbata	King	Widespread	1	1	0	0	0	0	0	0	0	0	0	0	0	0	0	700	20001	NA	50	160	NA	0	1	0	0	NA	1	0	0	1	0	8	NA	NA	1	0	1	0	1	0	0
Shorea_mecistopteryx	Dipterocarpaceae	Dipterocarpoideae	Shoreae	Shorea	Pachycarpae	NA	Ridl.	Endemic	1	1	0	0	0	0	0	0	0	0	0	0	0	0	0	400	NA	NA	60	160	NA	1	1	0	0	NA	1	0	0	1	0	28	NA	NA	NA	0	1	0	1	0	0
Shorea_megistophylla	Dipterocarpaceae	Dipterocarpoideae	Shoreae	Shorea	Doona	NA	P.S. Ashton	Endemic	0	0	0	0	1	0	1	0	0	0	0	0	0	0	0	300	NA	1422	NA	NA	NA	NA	NA	NA	NA	NA	1	0	0	1	1	NA	1	0	1	0	1	0	1	0	0
Shorea_micans	Dipterocarpaceae	Dipterocarpoideae	Shoreae	Shorea	Shorea	Barbata	Ashton	Endemic	1	0	0	0	0	0	0	0	0	0	0	0	0	0	0	500	NA	NA	NA	NA	NA	NA	NA	NA	NA	NA	1	0	0	1	0	8	NA	NA	1	0	1	0	1	0	0
Shorea_monticola	Dipterocarpaceae	Dipterocarpoideae	Shoreae	Shorea	Brachypterae	NA	P.S.Ashton	Endemic	0	1	1	0	0	0	0	0	0	0	0	0	0	0	600	1500	NA	NA	40	120	NA	NA	NA	NA	NA	NA	1	0	0	1	0	11	NA	NA	NA	0	1	0	1	0	0
Shorea_montigena	Dipterocarpaceae	Dipterocarpoideae	Shoreae	Shorea	NA	NA	van Slooten	Endemic	0	1	0	0	0	0	0	0	0	0	0	0	0	0	300	800	NA	NA	NA	NA	NA	NA	NA	NA	NA	NA	1	0	0	1	0	9	NA	NA	1	0	1	0	1	0	0
Shorea_mujongensis	Dipterocarpaceae	Dipterocarpoideae	Shoreae	Shorea	Richetiodes	NA	Ashton	Endemic	0	1	1	0	0	0	0	0	0	0	0	0	0	0	300	1100	NA	NA	82	210	NA	1	0	0	0	NA	1	0	0	1	0	10	NA	NA	1	0	1	0	0	0	1
Shorea_multiflora	Dipterocarpaceae	Dipterocarpoideae	Shoreae	Shorea	Richetiodes	NA	(Burck) Sym.	Widespread	1	1	0	0	0	0	0	0	0	0	0	0	0	0	0	700	20001	NA	40	110	NA	0	1	0	0	NA	1	0	0	1	0	6	NA	NA	NA	0	1	0	1	0	0
Shorea_myrionerva	Dipterocarpaceae	Dipterocarpoideae	Shoreae	Shorea	Mutica	Auriculatae	Sym. ex Ashton	Endemic	0	1	0	0	0	0	0	0	0	0	0	0	0	0	0	400	NA	NA	45	120	NA	1	0	0	0	NA	1	0	0	1	0	20	NA	NA	1	0	1	0	1	0	0
Shorea_negrosensis	Dipterocarpaceae	Dipterocarpoideae	Shoreae	Shorea	NA	NA	Foxw.	Widespread	1	0	0	0	1	0	1	0	0	0	0	0	0	0	1	300	NA	NA	50	200	NA	1	0	0	0	NA	1	0	0	1	0	12	NA	NA	NA	0	1	0	1	0	0
Shorea_oblongifolia	Dipterocarpaceae	Dipterocarpoideae	Shoreae	Shorea	NA	NA	Thwaites	Endemic	0	0	0	0	1	0	1	0	0	0	0	0	0	0	0	800	NA	NA	NA	NA	NA	NA	NA	NA	NA	NA	1	0	0	1	0	NA	NA	NA	1	0	1	0	1	0	0
Shorea_obovoidea	Dipterocarpaceae	Dipterocarpoideae	Shoreae	Shorea	Richetiodes	NA	Sloot.	Endemic	1	0	0	0	0	0	0	0	0	0	0	0	0	0	0	300	NA	NA	35	60	NA	1	1	0	0	NA	1	0	0	1	0	9	NA	NA	NA	0	1	0	1	0	0
Shorea_obscura	Dipterocarpaceae	Dipterocarpoideae	Shoreae	Shorea	Shorea	Shorea	Meijer	Endemic	1	0	0	0	0	0	0	0	0	0	0	0	0	0	300	1400	NA	NA	60	130	NA	1	1	0	0	NA	1	0	0	1	0	9.5	NA	NA	1	0	1	0	1	0	0
Shorea_obtusa	Dipterocarpaceae	Dipterocarpoideae	Shoreae	Shorea	Unassigned	NA	Wall.	Widespread	0	0	0	0	0	0	0	0	0	1	0	0	0	0	200	1300	1300000	NA	30	60	NA	1	0	0	0	NA	1	0	0	1	1	10	0	1	0	0	1	1	0	0	0
Shorea_ochracea	Dipterocarpaceae	Dipterocarpoideae	Shoreae	Shorea	Anthoshorea	NA	Symington	Endemic	1	1	0	0	0	0	0	0	0	0	0	0	0	0	0	750	NA	NA	50	130	NA	1	0	0	0	NA	1	0	0	1	0	15	1	1	1	1	1	1	0	0	0
Shorea_ochrophloia	Dipterocarpaceae	Dipterocarpoideae	Shoreae	Shorea	NA	NA	Strugn. ex Sym.	Widespread	1	0	0	0	0	0	0	0	0	0	0	0	0	0	0	350	20001	NA	50	100	NA	1	0	0	0	NA	1	0	0	1	0	7	NA	NA	1	0	1	0	1	0	0
Shorea_ovalifolia	Dipterocarpaceae	Dipterocarpoideae	Shoreae	Shorea	NA	NA	(Thwaites) P.S. Ashton	Endemic	0	0	0	0	0	0	0	1	0	0	0	0	0	0	0	1000	NA	NA	NA	NA	NA	NA	NA	NA	NA	NA	1	0	0	1	0	NA	NA	NA	NA	0	1	0	1	0	0
Shorea_ovalis	Dipterocarpaceae	Dipterocarpoideae	Shoreae	Shorea	Ovalis	NA	(Korth.) Bl.	Widespread	1	0	0	0	0	0	0	0	0	0	0	0	0	0	0	700	20001	NA	50	138	NA	1	1	0	0	NA	1	0	0	1	0	18	NA	NA	1	0	1	0	0	1	0
Shorea_ovata	Dipterocarpaceae	Dipterocarpoideae	Shoreae	Shorea	Mutica	Mutica	Dyer ex Brandis	Widespread	1	0	1	0	0	0	0	0	0	0	0	0	1	0	600	1000	NA	NA	50	140	NA	0	1	0	0	NA	1	0	0	1	0	7	NA	NA	1	0	1	0	1	0	0
Shorea_pachyphylla	Dipterocarpaceae	Dipterocarpoideae	Shoreae	Shorea	Brachypterae	NA	Ridl. ex Sym.	Endemic	0	0	0	0	0	0	0	0	0	0	1	0	0	0	0	30	NA	NA	45	150	NA	0	1	0	0	NA	1	0	0	1	0	15	NA	NA	NA	0	1	0	1	0	0
Shorea_palembanica	Dipterocarpaceae	Dipterocarpoideae	Shoreae	Shorea	Brachypterae	NA	Miq.	Widespread	0	0	0	0	0	0	0	0	0	0	0	1	0	0	0	300	20001	NA	45	130	NA	0	0	0	0	NA	1	0	0	1	0	20	NA	NA	1	0	1	0	1	0	0
Shorea_pallescens	Dipterocarpaceae	Dipterocarpoideae	Shoreae	Shorea	NA	NA	P.S. Ashton	Endemic	0	0	0	0	0	0	1	0	0	0	0	0	0	0	0	500	NA	NA	NA	NA	NA	NA	NA	NA	NA	NA	1	0	0	1	0	NA	NA	NA	1	0	1	0	1	0	0
Shorea_pallidifolia	Dipterocarpaceae	Dipterocarpoideae	Shoreae	Shorea	Mutica	Mutica	Ashton	Endemic	0	0	0	0	0	0	0	0	0	0	0	0	1	0	0	0	NA	NA	40	80	NA	0	1	0	0	NA	1	0	0	1	0	18	NA	NA	1	0	1	0	1	0	0
Shorea_palosapis	Dipterocarpaceae	Dipterocarpoideae	Shoreae	Shorea	NA	NA	(Blanco) Merr.	Endemic	0	0	0	0	0	0	1	0	0	0	0	0	0	0	200	1000	NA	NA	50	150	NA	1	0	0	0	NA	1	0	0	1	0	20	NA	NA	1	0	1	0	1	0	0
Shorea_parvifolia	Dipterocarpaceae	Dipterocarpoideae	Shoreae	Shorea	Mutica	Mutica	Dyer	Widespread	1	1	0	0	0	0	0	0	0	0	0	1	0	0	0	1100	20001	NA	65	200	NA	1	1	0	0	Shade tolerant	1	0	0	1	0	7	0	1	1	0	1	1	0	0	0
Shorea_parvistipulata	Dipterocarpaceae	Dipterocarpoideae	Shoreae	Shorea	Brachypterae	NA	Heim.	Endemic	0	1	1	0	0	0	0	0	0	0	0	0	0	0	0	1300	NA	NA	70	200	NA	1	0	0	0	NA	1	0	0	1	0	NA	NA	NA	1	0	1	0	0	0	1
Shorea_patoiensis	Dipterocarpaceae	Dipterocarpoideae	Shoreae	Shorea	Richetiodes	NA	P.S.Ashton	Endemic	0	1	1	0	0	0	0	0	0	0	0	0	0	0	0	1000	NA	NA	43	82	NA	1	1	0	1	NA	1	0	0	1	0	7	0	1	1	0	1	1	1	0	0
Shorea_pauciflora	Dipterocarpaceae	Dipterocarpoideae	Shoreae	Shorea	Brachypterae	NA	King	Widespread	1	1	0	0	0	0	0	0	0	0	0	0	0	0	0	700	20001	NA	60	220	NA	1	1	0	0	NA	1	0	0	1	0	10	NA	NA	1	0	1	0	0	0	0
Shorea_peltata	Dipterocarpaceae	Dipterocarpoideae	Shoreae	Shorea	Richetiodes	NA	Sym.	Widespread	1	1	0	0	0	0	0	0	0	0	0	0	0	0	0	1000	5000	NA	40	30	NA	1	0	0	0	NA	1	0	0	1	0	14	NA	NA	1	0	1	0	1	0	0
Shorea_pilosa	Dipterocarpaceae	Dipterocarpoideae	Shoreae	Shorea	Pachycarpae	NA	P.S.Ashton	Endemic	1	1	0	0	0	0	0	0	0	0	0	0	0	0	10	800	NA	NA	45	130	NA	1	0	0	0	NA	1	0	0	1	0	15	1	1	NA	0	1	1	0	0	0
Shorea_pinanga	Dipterocarpaceae	Dipterocarpoideae	Shoreae	Shorea	Pachycarpae	NA	Scheff.	Endemic	0	1	0	0	0	0	0	0	0	0	0	0	0	0	0	700	NA	NA	45	130	NA	1	1	0	0	NA	1	0	0	1	0	18	NA	NA	NA	0	1	0	0	0	1
Shorea_platycarpa	Dipterocarpaceae	Dipterocarpoideae	Shoreae	Shorea	Mutica	Mutica	Heim	Widespread	0	0	0	0	0	0	0	0	0	0	1	0	0	0	300	1350	NA	NA	50	125	NA	0	0	0	0	NA	1	0	0	1	0	15	NA	NA	NA	0	1	0	1	0	0
Shorea_platyclados	Dipterocarpaceae	Dipterocarpoideae	Shoreae	Shorea	Brachypterae	NA	Sloot. ex Foxw.	Widespread	0	1	1	1	0	0	0	0	0	0	0	0	0	0	300	1350	20001	NA	60	180	NA	0	0	0	0	NA	1	0	0	1	0	8	NA	NA	NA	0	1	0	1	0	0
Shorea_polita	Dipterocarpaceae	Dipterocarpoideae	Shoreae	Shorea	NA	NA	Vidal	Endemic	0	0	0	0	0	0	1	1	0	0	0	0	0	0	0	300	NA	NA	30	120	NA	0	0	0	0	NA	1	0	0	1	0	10	NA	NA	NA	0	1	0	1	0	0
Shorea_polyandra	Dipterocarpaceae	Dipterocarpoideae	Shoreae	Shorea	Richetiodes	NA	P. Ashton	Endemic	1	1	0	0	0	0	0	0	0	0	0	0	0	0	0	600	NA	NA	70	NA	NA	1	0	0	0	NA	1	0	0	1	0	11	NA	NA	NA	0	1	0	1	0	0
Shorea_polysperma	Dipterocarpaceae	Dipterocarpoideae	Shoreae	Shorea	Unassigned	NA	(Blanco) Merr.	Endemic	0	1	0	0	0	0	1	0	0	0	0	0	0	0	300	1500	NA	NA	50	200	NA	NA	NA	NA	NA	NA	1	0	0	1	0	13	NA	NA	NA	0	1	0	1	0	0
Shorea_praestans	Dipterocarpaceae	Dipterocarpoideae	Shoreae	Shorea	Pachycarpae	NA	Ashton	Endemic	1	1	0	0	0	0	0	0	0	0	0	0	0	0	0	800	NA	NA	30	15	NA	0	1	0	0	NA	1	0	0	1	0	30	NA	NA	NA	0	1	0	1	0	0
Shorea_pubistyla	Dipterocarpaceae	Dipterocarpoideae	Shoreae	Shorea	Brachypterae	NA	Ashton	Endemic	1	0	0	0	0	0	0	0	0	0	0	0	0	0	0	400	NA	NA	50	160	NA	1	1	0	0	NA	1	0	0	1	0	15	NA	NA	NA	0	1	0	1	0	0
Shorea_quadrinervis	Dipterocarpaceae	Dipterocarpoideae	Shoreae	Shorea	Mutica	Mutica	Sloot	Endemic	0	1	0	0	0	0	0	0	0	0	0	0	0	0	0	700	NA	NA	45	145	NA	1	1	0	0	NA	1	0	0	1	0	14	NA	NA	NA	0	1	0	1	0	0
Shorea_resinosa	Dipterocarpaceae	Dipterocarpoideae	Shoreae	Shorea	Anthoshorea	NA	Foxw.	Widespread	0	1	0	0	0	0	0	0	0	0	0	0	0	0	0	700	20001	NA	50	125	NA	0	1	0	0	NA	1	0	0	1	0	10	NA	NA	NA	0	1	0	1	0	0
Shorea_retinodes	Dipterocarpaceae	Dipterocarpoideae	Shoreae	Shorea	NA	NA	v.Slooten	Endemic	0	1	1	0	0	0	0	0	0	0	0	0	0	0	300	1000	NA	NA	55	NA	NA	NA	NA	NA	NA	NA	1	0	0	1	0	12	NA	NA	NA	0	1	0	1	0	0
Shorea_retusa	Dipterocarpaceae	Dipterocarpoideae	Shoreae	Shorea	Mutica	Mutica	Meijer	Endemic	0	0	0	0	0	0	0	0	0	0	0	0	1	0	0	300	NA	NA	40	80	NA	0	1	0	0	NA	1	0	0	1	0	7	NA	NA	NA	0	1	0	1	0	0
Shorea_revoluta	Dipterocarpaceae	Dipterocarpoideae	Shoreae	Shorea	Mutica	Mutica	Ashton	Endemic	0	0	0	0	0	0	0	0	0	0	0	0	1	0	300	1200	NA	NA	45	100	NA	0	1	0	0	NA	1	0	0	1	0	13	NA	NA	NA	0	1	0	1	0	0
Shorea_richetia	Dipterocarpaceae	Dipterocarpoideae	Shoreae	Shorea	Richetiodes	NA	Sym.	Endemic	1	1	0	0	0	0	0	0	0	0	0	0	1	0	0	200	NA	NA	40	80	NA	1	1	0	0	NA	1	0	0	1	0	8	NA	NA	1	0	1	0	1	0	0
Shorea_robusta	Dipterocarpaceae	Dipterocarpoideae	Shoreae	Shorea	NA	NA	Gaertner f.	Widespread	0	0	0	0	0	0	1	0	0	0	0	0	0	0	0	1400	NA	NA	50	200	NA	NA	NA	NA	NA	NA	1	0	0	1	1	NA	NA	NA	1	0	1	0	1	0	0
Shorea_rogersiana	Dipterocarpaceae	Dipterocarpoideae	Shoreae	Shorea	NA	NA	Raiz. &amp; Smitin.	Widespread	1	1	1	0	0	0	0	0	0	0	0	0	0	0	0	1000	2000000	NA	75	240	NA	1	1	0	0	NA	1	0	0	1	0	8.5	NA	NA	1	0	1	0	0	0	0
Shorea_rotundifolia	Dipterocarpaceae	Dipterocarpoideae	Shoreae	Shorea	Pachycarpae	NA	Ashton	Endemic	1	1	0	0	0	0	0	0	0	0	0	0	0	0	0	400	NA	NA	40	70	NA	1	1	0	0	NA	1	0	0	1	0	20	NA	NA	NA	0	1	0	1	0	0
Shorea_roxburghii	Dipterocarpaceae	Dipterocarpoideae	Shoreae	Shorea	Unassigned	NA	G.Don	Widespread	1	0	0	0	1	1	1	1	1	1	0	0	0	0	0	1500	3000000	NA	40	95	NA	1	0	0	1	NA	1	0	0	1	1	12	1	1	2	1	1	0	1	0	0
Shorea_rubella	Dipterocarpaceae	Dipterocarpoideae	Shoreae	Shorea	Rubella	NA	Ashton	Endemic	0	0	0	0	0	0	0	0	0	0	0	0	0	1	0	300	NA	NA	45	140	NA	0	1	0	0	NA	1	0	0	1	0	12	NA	NA	NA	0	1	0	1	0	0
Shorea_rubra	Dipterocarpaceae	Dipterocarpoideae	Shoreae	Shorea	Mutica	Mutica	P. S. Ashton	Endemic	1	1	0	0	0	0	0	0	0	0	0	0	0	0	0	800	NA	NA	50	130	NA	1	1	0	0	NA	1	0	0	1	0	11	NA	NA	NA	0	1	0	1	0	0
Shorea_rugosa	Dipterocarpaceae	Dipterocarpoideae	Shoreae	Shorea	Mutica	Mutica	Heim	Endemic	1	0	0	0	0	0	0	0	0	0	0	0	1	0	0	400	NA	NA	65	125	NA	0	1	0	0	NA	1	0	0	1	0	15	NA	NA	NA	0	1	0	1	0	0
Shorea_sagittata	Dipterocarpaceae	Dipterocarpoideae	Shoreae	Shorea	Mutica	Auriculatae	Ashton	Endemic	1	1	0	0	0	0	0	0	0	0	0	0	0	0	0	50	NA	NA	45	110	NA	1	0	0	0	NA	1	0	0	1	0	13	NA	NA	1	0	1	0	1	0	0
Shorea_scaberrima	Dipterocarpaceae	Dipterocarpoideae	Shoreae	Shorea	Brachypterae	NA	Burck	Endemic	1	1	0	0	0	0	0	0	0	0	0	0	0	0	0	850	NA	NA	40	110	NA	1	1	0	0	NA	1	0	0	1	0	NA	NA	NA	NA	0	1	0	1	0	0
Shorea_scabrida	Dipterocarpaceae	Dipterocarpoideae	Shoreae	Shorea	Mutica	Mutica	Symington	Widespread	1	0	0	0	0	0	0	0	0	0	1	0	1	0	0	1200	NA	NA	45	100	NA	0	1	0	0	NA	1	0	0	1	0	7	NA	NA	NA	0	1	0	1	0	0
Shorea_scrobiculata	Dipterocarpaceae	Dipterocarpoideae	Shoreae	Shorea	Shorea	Shorea	Burck	Widespread	0	1	0	0	0	0	0	0	0	0	0	0	0	0	300	800	20001	NA	45	115	NA	0	1	0	0	NA	1	0	0	1	0	9	NA	NA	NA	0	1	0	0	1	1
Shorea_selanica	Dipterocarpaceae	Dipterocarpoideae	Shoreae	Shorea	NA	NA	Blume	Endemic	0	0	0	0	0	0	0	1	0	0	0	0	0	0	0	150	NA	NA	55	100	NA	NA	NA	NA	NA	NA	1	0	0	1	0	15	NA	NA	NA	0	1	0	1	0	0
Shorea_seminis	Dipterocarpaceae	Dipterocarpoideae	Shoreae	Shorea	Shorea	Shorea	(De Vriese) Sloot.	Widespread	1	0	0	0	0	0	0	0	0	0	0	0	0	0	0	300	NA	NA	52	130	NA	1	0	0	0	NA	1	0	0	1	0	18	NA	NA	NA	0	1	0	0	0	0
Shorea_siamensis	Dipterocarpaceae	Dipterocarpoideae	Shoreae	Shorea	Pentacme	NA	Miq.	Widespread	1	0	0	0	0	0	0	0	0	0	0	0	0	0	0	1000	99	NA	25	60	NA	0	1	0	1	NA	1	0	0	1	1	10	1	0	1	1	1	0	0	0	0
Shorea_singkawang	Dipterocarpaceae	Dipterocarpoideae	Shoreae	Shorea	NA	NA	(Miq.) Burck	Widespread	1	0	0	0	0	0	1	0	0	0	0	0	0	0	200	600	212412	NA	30	95	NA	1	0	0	0	NA	1	0	0	1	0	8	NA	NA	NA	0	1	0	1	0	0
Shorea_slootenii	Dipterocarpaceae	Dipterocarpoideae	Shoreae	Shorea	Mutica	Auriculatae	Wood ex Ashton	Endemic	0	0	0	0	0	0	0	0	0	0	0	0	0	1	0	400	NA	NA	40	160	NA	1	1	0	0	NA	1	0	0	1	0	20	NA	NA	NA	0	1	0	1	0	0
Shorea_smithiana	Dipterocarpaceae	Dipterocarpoideae	Shoreae	Shorea	NA	NA	Sym.	Widespread	1	0	0	0	0	0	0	0	0	0	0	0	0	0	0	400	NA	NA	66	164	NA	1	1	0	0	NA	1	0	0	1	0	18	1	1	NA	0	1	1	0	0	0
Shorea_splendida	Dipterocarpaceae	Dipterocarpoideae	Shoreae	Shorea	Pachycarpae	NA	(de Vr.) Ashton	Endemic	0	0	0	0	0	0	0	0	0	0	0	1	0	0	0	10	NA	NA	30	80	NA	1	0	0	0	NA	1	0	0	1	0	21	NA	NA	NA	0	1	0	1	0	0
Shorea_squamata	Dipterocarpaceae	Dipterocarpoideae	Shoreae	Shorea	NA	NA	(Turcz.) Benth. &amp; Hook.fil.	Endemic	0	0	0	0	0	0	1	0	0	0	0	0	0	0	200	1000	NA	NA	50	150	NA	1	0	0	0	NA	1	0	0	1	0	20	NA	NA	1	0	1	0	1	0	0
Shorea_stenoptera	Dipterocarpaceae	Dipterocarpoideae	Shoreae	Shorea	Pachycarpae	NA	Burck.	Endemic	0	0	0	0	0	0	0	0	0	0	0	0	1	0	0	300	NA	NA	30	70	NA	0	1	0	0	NA	1	0	0	1	0	32	NA	NA	NA	0	1	0	1	0	0
Shorea_stipularis	Dipterocarpaceae	Dipterocarpoideae	Shoreae	Shorea	Anthoshorea	NA	Thwaites	Endemic	0	0	0	0	0	0	1	0	0	0	0	0	0	0	300	1000	NA	NA	NA	NA	NA	NA	NA	NA	NA	NA	1	0	0	1	1	NA	1	0	NA	0	1	0	1	0	0
Shorea_subcylindrica	Dipterocarpaceae	Dipterocarpoideae	Shoreae	Shorea	Richetiodes	NA	Sloot.	Endemic	1	1	0	0	0	0	0	0	0	0	0	0	0	0	0	200	NA	NA	30	50	NA	1	1	0	0	NA	1	0	0	1	0	20	NA	NA	NA	0	1	0	1	0	0
Shorea_submontana	Dipterocarpaceae	Dipterocarpoideae	Shoreae	Shorea	NA	NA	Sym.	Endemic	0	1	1	0	0	0	0	0	0	0	0	0	0	0	350	1000	20001	NA	NA	125	NA	1	0	0	0	NA	1	0	0	1	0	15	NA	NA	NA	0	1	0	1	0	0
Shorea_sumatrana	Dipterocarpaceae	Dipterocarpoideae	Shoreae	Shorea	NA	NA	(Slooten) Desch	Widespread	1	0	0	0	0	0	0	0	0	0	0	0	0	0	0	100	350000	NA	35	115	NA	NA	NA	NA	NA	NA	1	0	0	1	0	13	NA	NA	NA	0	1	0	1	0	0
Shorea_superba	Dipterocarpaceae	Dipterocarpoideae	Shoreae	Shorea	Shorea	Shorea	Sym.	Endemic	1	1	0	0	0	0	0	0	0	0	0	0	0	0	0	600	NA	NA	75	310	NA	1	0	0	0	NA	1	0	0	1	0	10	1	1	NA	0	1	1	1	0	0
Shorea_symingtonii	Dipterocarpaceae	Dipterocarpoideae	Shoreae	Shorea	Anthoshorea	NA	G. Wood	Endemic	1	0	0	0	0	0	0	0	0	0	0	0	0	0	0	300	NA	NA	50	150	NA	1	0	0	0	NA	1	0	0	1	0	16	NA	NA	NA	0	1	0	1	0	0
Shorea_tenuiramulosa	Dipterocarpaceae	Dipterocarpoideae	Shoreae	Shorea	Richetiodes	NA	Ashton	Endemic	0	0	0	0	0	0	0	0	0	0	0	0	0	1	0	300	NA	NA	30	30	NA	0	1	0	0	NA	1	0	0	1	0	20	NA	NA	NA	0	1	0	1	0	0
Shorea_teysmanniana	Dipterocarpaceae	Dipterocarpoideae	Shoreae	Shorea	Mutica	Mutica	Dyer ex Brandis	Widespread	0	0	0	0	0	0	0	0	0	0	1	0	0	0	300	900	20001	NA	45	125	NA	1	0	0	0	NA	1	0	0	1	0	10	NA	NA	NA	0	1	0	1	0	0
Shorea_thorelii	Dipterocarpaceae	Dipterocarpoideae	Shoreae	Shorea	Unassigned	NA	Pierre ex Laness.	Widespread	0	0	0	0	0	0	1	1	0	0	0	0	0	0	0	600	860000	NA	25	NA	NA	NA	NA	NA	NA	NA	1	0	0	1	0	NA	NA	NA	NA	0	1	0	1	0	0
Shorea_trapezifolia	Dipterocarpaceae	Dipterocarpoideae	Shoreae	Shorea	Doona	NA	(Thwaites) P.S. Ashton	Endemic	0	0	0	0	1	0	1	1	0	0	0	0	0	0	0	750	NA	NA	NA	NA	NA	NA	NA	NA	NA	NA	1	0	0	1	1	NA	1	0	0	0	1	0	1	0	0
Shorea_tumbuggaia	Dipterocarpaceae	Dipterocarpoideae	Shoreae	Shorea	NA	NA	Roxb.	Endemic	0	0	0	0	0	0	0	0	1	0	0	0	0	0	0	900	1800	150	18	NA	NA	0	1	0	0	Light demander	1	0	0	1	0	NA	NA	NA	NA	0	1	0	1	0	0
Shorea_uliginosa	Dipterocarpaceae	Dipterocarpoideae	Shoreae	Shorea	Mutica	Mutica	Foxw.	Widespread	0	0	0	0	0	0	0	0	0	0	1	0	0	1	0	300	20001	NA	45	150	NA	NA	NA	NA	NA	NA	1	0	0	1	0	20	NA	NA	NA	0	1	0	1	0	0
Shorea_venulosa	Dipterocarpaceae	Dipterocarpoideae	Shoreae	Shorea	Brachypterae	NA	G. H. S. Wood ex Meijer	Endemic	0	1	1	0	0	0	0	0	0	0	0	0	0	0	1000	1600	NA	NA	55	125	NA	0	1	0	0	NA	1	0	0	1	0	8	NA	NA	NA	0	1	0	1	0	0
Shorea_virescens	Dipterocarpaceae	Dipterocarpoideae	Shoreae	Shorea	Anthoshorea	NA	Parijs	Widespread	1	0	0	0	0	0	0	0	0	0	0	0	0	0	0	600	NA	NA	60	175	NA	1	0	0	0	NA	1	0	0	1	0	13	NA	NA	NA	0	1	0	1	0	0
Shorea_waltoni	Dipterocarpaceae	Dipterocarpoideae	Shoreae	Shorea	Brachypterae	NA	Wood ex Meijer	Endemic	1	0	0	0	0	0	0	0	0	0	0	0	0	0	0	300	NA	NA	NA	NA	NA	NA	NA	NA	NA	NA	1	0	0	1	0	20	NA	NA	NA	0	1	0	1	0	0
Shorea_wangtianshuea	Dipterocarpaceae	Dipterocarpoideae	Shoreae	Shorea	NA	NA	Y.K. Yang &amp; J.K. Wu	Widespread	0	0	1	1	0	0	0	0	0	0	0	0	0	0	300	1100	NA	NA	40	150	NA	1	1	0	0	Light demander	1	0	0	0	1	NA	NA	NA	0	0	1	0	1	0	0
Shorea_woodii	Dipterocarpaceae	Dipterocarpoideae	Shoreae	Shorea	Pachycarpae	NA	P.S.Ashton	Endemic	1	0	0	0	0	0	0	0	0	0	0	0	0	0	0	200	NA	NA	40	60	NA	1	1	0	0	NA	1	0	0	1	0	35	NA	NA	NA	0	1	0	1	0	0
Shorea_worthingtoni	Dipterocarpaceae	Dipterocarpoideae	Shoreae	Shorea	NA	NA	P.S. Ashton	Endemic	0	0	0	0	1	0	1	0	0	0	0	0	0	0	0	300	NA	NA	NA	NA	NA	NA	NA	NA	NA	NA	1	0	0	1	0	NA	NA	NA	NA	0	1	0	1	0	0
Shorea_xanthophylla	Dipterocarpaceae	Dipterocarpoideae	Shoreae	Shorea	Richetiodes	NA	Sym.	Endemic	0	1	1	0	0	0	0	0	0	0	0	0	0	0	300	1000	NA	NA	40	65	NA	1	0	0	0	NA	1	0	0	1	0	18	1	1	NA	0	1	1	0	0	0
Shorea_zeylanica	Dipterocarpaceae	Dipterocarpoideae	Shoreae	Shorea	Doona	NA	(Thwaites) P.S. Ashton	Endemic	0	0	0	0	1	0	1	0	0	0	0	0	0	0	300	1200	NA	NA	NA	NA	NA	NA	NA	NA	NA	NA	1	0	0	1	1	NA	1	0	NA	0	1	0	1	0	0
Stemonoporus_acuminatus	Dipterocarpaceae	Dipterocarpoideae	Dipterocarpeae	Stemonoporus	NA	NA	(Thwaites) Bedd.	Endemic	0	0	0	0	0	0	1	0	0	0	0	0	0	0	800	1400	NA	NA	NA	NA	NA	NA	NA	NA	NA	NA	0	0	1	0	0	NA	NA	NA	2	NA	NA	NA	1	0	0
Stemonoporus_affinis	Dipterocarpaceae	Dipterocarpoideae	Dipterocarpeae	Stemonoporus	NA	NA	Thwaites	Endemic	0	0	0	0	0	0	1	0	0	0	0	0	0	0	1300	1700	NA	NA	NA	NA	NA	NA	NA	NA	NA	NA	0	0	1	0	0	NA	NA	NA	2	NA	NA	NA	1	0	0
Stemonoporus_angustisepalus	Dipterocarpaceae	Dipterocarpoideae	Dipterocarpeae	Stemonoporus	NA	NA	Kosterm.	Endemic	0	0	0	0	0	0	1	0	0	0	0	0	0	0	800	1300	NA	NA	NA	NA	NA	NA	NA	NA	NA	NA	0	0	1	0	0	NA	NA	NA	2	NA	NA	NA	1	0	0
Stemonoporus_bullatus	Dipterocarpaceae	Dipterocarpoideae	Dipterocarpeae	Stemonoporus	NA	NA	Kosterm.	Endemic	0	0	0	0	0	0	1	0	0	0	0	0	0	0	300	1000	NA	NA	NA	NA	NA	NA	NA	NA	NA	NA	0	0	1	0	0	NA	NA	NA	2	NA	NA	NA	1	0	0
Stemonoporus_canaliculatus	Dipterocarpaceae	Dipterocarpoideae	Dipterocarpeae	Stemonoporus	NA	NA	Thwaites	Endemic	0	0	0	0	0	0	1	0	0	0	0	0	0	0	500	700	NA	NA	NA	NA	NA	NA	NA	NA	NA	NA	0	0	1	0	0	NA	NA	NA	2	NA	NA	NA	1	0	0
Stemonoporus_cordifolius	Dipterocarpaceae	Dipterocarpoideae	Dipterocarpeae	Stemonoporus	NA	NA	(Thwaites) Alston	Endemic	0	0	0	0	0	0	1	0	0	0	0	0	0	0	900	1800	NA	NA	NA	NA	NA	NA	NA	NA	NA	NA	0	0	1	0	0	NA	NA	NA	2	NA	NA	NA	1	0	0
Stemonoporus_elegans	Dipterocarpaceae	Dipterocarpoideae	Dipterocarpeae	Stemonoporus	NA	NA	(Thwaites) Alston	Endemic	0	0	0	0	0	0	1	0	0	0	0	0	0	0	1000	1300	NA	NA	NA	NA	NA	NA	NA	NA	NA	NA	0	0	1	0	0	NA	NA	NA	2	NA	NA	NA	1	0	0
Stemonoporus_gardneri	Dipterocarpaceae	Dipterocarpoideae	Dipterocarpeae	Stemonoporus	NA	NA	Thwaites	Endemic	0	0	0	0	0	0	1	0	0	0	0	0	0	0	1400	1800	NA	NA	NA	NA	NA	NA	NA	NA	NA	NA	0	0	1	0	0	NA	NA	NA	2	NA	NA	NA	1	0	0
Stemonoporus_gilimalensis	Dipterocarpaceae	Dipterocarpoideae	Dipterocarpeae	Stemonoporus	NA	NA	Kosterm.	Endemic	0	0	0	0	0	0	1	0	0	0	0	0	0	0	500	700	NA	NA	NA	NA	NA	NA	NA	NA	NA	NA	0	0	1	0	0	NA	NA	NA	2	NA	NA	NA	1	0	0
Stemonoporus_gracilis	Dipterocarpaceae	Dipterocarpoideae	Dipterocarpeae	Stemonoporus	NA	NA	Kosterm.	Endemic	0	0	0	0	0	0	1	0	0	0	0	0	0	0	1000	1200	NA	NA	NA	NA	NA	NA	NA	NA	NA	NA	0	0	1	0	0	NA	NA	NA	2	NA	NA	NA	1	0	0
Stemonoporus_kanneliyensis	Dipterocarpaceae	Dipterocarpoideae	Dipterocarpeae	Stemonoporus	NA	NA	Kosterm.	Endemic	0	0	0	0	0	0	1	0	0	0	0	0	0	0	150	300	NA	NA	NA	NA	NA	NA	NA	NA	NA	NA	0	0	1	0	0	NA	NA	NA	2	NA	NA	NA	1	0	0
Stemonoporus_laevifolius	Dipterocarpaceae	Dipterocarpoideae	Dipterocarpeae	Stemonoporus	NA	NA	Kosterm.	Endemic	0	0	0	0	0	0	1	0	0	0	0	0	0	0	1000	1100	NA	NA	NA	NA	NA	NA	NA	NA	NA	NA	0	0	1	0	0	NA	NA	NA	2	NA	NA	NA	1	0	0
Stemonoporus_lanceolatus	Dipterocarpaceae	Dipterocarpoideae	Dipterocarpeae	Stemonoporus	NA	NA	Thwaites	Endemic	0	0	0	0	0	0	1	0	0	0	0	0	0	0	1100	1300	NA	NA	NA	NA	NA	NA	NA	NA	NA	NA	0	0	1	0	0	NA	NA	NA	2	NA	NA	NA	1	0	0
Stemonoporus_lancifolius	Dipterocarpaceae	Dipterocarpoideae	Dipterocarpeae	Stemonoporus	NA	NA	(Thwaites) P.S.Ashton	Endemic	0	0	0	0	0	0	1	0	0	0	0	0	0	0	400	1300	NA	NA	NA	NA	NA	NA	NA	NA	NA	NA	0	0	1	0	0	NA	NA	NA	2	NA	NA	NA	1	0	0
Stemonoporus_latisepalus	Dipterocarpaceae	Dipterocarpoideae	Dipterocarpeae	Stemonoporus	NA	NA	Kosterm.	Endemic	0	0	0	0	0	0	1	0	0	0	0	0	0	0	1000	1600	NA	NA	NA	NA	NA	NA	NA	NA	NA	NA	0	0	1	0	0	NA	NA	NA	2	NA	NA	NA	1	0	0
Stemonoporus_marginalis	Dipterocarpaceae	Dipterocarpoideae	Dipterocarpeae	Stemonoporus	NA	NA	Kosterm.	Endemic	0	0	0	0	0	0	1	0	0	0	0	0	0	0	100	300	NA	NA	NA	NA	NA	NA	NA	NA	NA	NA	0	0	1	0	0	NA	NA	NA	2	NA	NA	NA	1	0	0
Stemonoporus_mooni	Dipterocarpaceae	Dipterocarpoideae	Dipterocarpeae	Stemonoporus	NA	NA	Thwaites	Endemic	0	0	0	0	0	0	1	0	0	0	0	0	0	0	150	300	NA	NA	NA	NA	NA	NA	NA	NA	NA	NA	0	0	1	0	0	NA	NA	NA	2	NA	NA	NA	1	0	0
Stemonoporus_nitidus	Dipterocarpaceae	Dipterocarpoideae	Dipterocarpeae	Stemonoporus	NA	NA	Thwaites	Endemic	0	0	0	0	0	0	1	0	0	0	0	0	0	0	500	1000	NA	NA	NA	NA	NA	NA	NA	NA	NA	NA	0	0	1	0	0	NA	NA	NA	2	NA	NA	NA	1	0	0
Stemonoporus_oblongifolius	Dipterocarpaceae	Dipterocarpoideae	Dipterocarpeae	Stemonoporus	NA	NA	Thwaites	Endemic	0	0	0	0	0	0	1	0	0	0	0	0	0	0	1400	1700	NA	NA	NA	NA	NA	NA	NA	NA	NA	NA	0	0	1	0	0	NA	NA	NA	2	NA	NA	NA	1	0	0
Stemonoporus_petiolaris	Dipterocarpaceae	Dipterocarpoideae	Dipterocarpeae	Stemonoporus	NA	NA	Thwaites	Endemic	0	0	0	0	0	0	1	0	0	0	0	0	0	0	1000	1300	NA	NA	NA	NA	NA	NA	NA	NA	NA	NA	0	0	1	0	0	NA	NA	NA	2	NA	NA	NA	1	0	0
Stemonoporus_reticulatus	Dipterocarpaceae	Dipterocarpoideae	Dipterocarpeae	Stemonoporus	NA	NA	Thwaites	Endemic	0	0	0	0	0	0	1	0	0	0	0	0	0	0	500	1100	NA	NA	NA	NA	NA	NA	NA	NA	NA	NA	0	0	1	0	0	NA	NA	NA	2	NA	NA	NA	1	0	0
Stemonoporus_revolutus	Dipterocarpaceae	Dipterocarpoideae	Dipterocarpeae	Stemonoporus	NA	NA	Trimen ex Hook.f.	Endemic	0	0	0	0	0	0	1	0	0	0	0	0	0	0	1100	1400	NA	NA	NA	NA	NA	NA	NA	NA	NA	NA	0	0	1	0	0	NA	NA	NA	2	NA	NA	NA	1	0	0
Stemonoporus_rigidus	Dipterocarpaceae	Dipterocarpoideae	Dipterocarpeae	Stemonoporus	NA	NA	Thwaites	Endemic	0	0	0	0	0	0	1	0	0	0	0	0	0	0	1200	1700	NA	NA	NA	NA	NA	NA	NA	NA	NA	NA	0	0	1	0	0	NA	NA	NA	2	NA	NA	NA	1	0	0
Stemonoporus_scalarinervis	Dipterocarpaceae	Dipterocarpoideae	Dipterocarpeae	Stemonoporus	NA	NA	A.J.G.H. Kostermans	Endemic	0	0	0	0	0	0	1	0	0	0	0	0	0	0	500	700	NA	NA	NA	NA	NA	NA	NA	NA	NA	NA	0	0	1	0	0	NA	NA	NA	2	NA	NA	NA	1	0	0
Stemonoporus_scaphifolius	Dipterocarpaceae	Dipterocarpoideae	Dipterocarpeae	Stemonoporus	NA	NA	Kosterm.	Endemic	0	0	0	0	0	0	1	0	0	0	0	0	0	0	600	800	NA	NA	NA	NA	NA	NA	NA	NA	NA	NA	0	0	1	0	1	NA	NA	NA	2	NA	NA	NA	1	0	0
Stemonoporus_zeylanicus	Dipterocarpaceae	Dipterocarpoideae	Dipterocarpeae	Stemonoporus	NA	NA	(Wight) Alston	Endemic	0	0	0	0	0	0	1	0	0	0	0	0	0	0	500	1000	NA	NA	NA	NA	NA	NA	NA	NA	NA	NA	0	0	1	0	1	NA	NA	NA	2	NA	NA	NA	1	0	0
Upuna_borneensis	Dipterocarpaceae	Dipterocarpoideae	Dipterocarpeae	Upuna	NA	NA	Symington	Endemic	1	0	0	0	0	0	0	0	0	0	0	0	0	0	0	350	NA	NA	55	190	0.7	1	1	0	0	NA	0	0	1	0	1	20	NA	NA	0	0	0	1	NA	NA	NA
Vateria_copallifera	Dipterocarpaceae	Dipterocarpoideae	Dipterocarpeae	Vateria	NA	NA	(Retz.) Alston	Endemic	0	0	0	0	0	0	1	0	0	0	0	0	0	0	0	600	NA	NA	40	NA	NA	NA	NA	NA	NA	NA	0	0	1	0	1	NA	NA	NA	NA	NA	NA	NA	NA	NA	NA
Vateria_indica	Dipterocarpaceae	Dipterocarpoideae	Dipterocarpeae	Vateria	NA	NA	L.	Endemic	0	0	0	0	0	0	0	0	0	0	0	0	0	1	0	1200	NA	NA	40	NA	NA	NA	NA	NA	NA	NA	0	0	1	0	1	NA	NA	NA	NA	0	1	0	1	0	0
Vateria_macrocarpa	Dipterocarpaceae	Dipterocarpoideae	Dipterocarpeae	Vateria	NA	NA	B.L.Gupta	Endemic	0	0	0	0	0	0	1	0	0	0	0	0	0	0	0	900	NA	NA	30	NA	NA	NA	NA	NA	NA	NA	0	0	1	0	1	NA	NA	NA	NA	0	1	0	1	0	0
Vateriopsis_seychellarum	Dipterocarpaceae	Dipterocarpoideae	Dipterocarpeae	Vateriopsis	NA	NA	(Dyer ex Baker) F.Heim	Endemic	0	0	0	0	0	0	1	0	0	0	0	0	0	0	0	300	23.3	NA	NA	NA	NA	NA	NA	NA	NA	NA	0	0	1	0	1	NA	NA	NA	NA	0	0	1	1	0	0
Vatica_abdulrahmaniana	Dipterocarpaceae	Dipterocarpoideae	Dipterocarpeae	Vatica	NA	NA	Chua	Endemic	1	1	0	0	0	0	0	0	0	0	0	0	0	0	0	800	NA	NA	NA	NA	NA	NA	NA	NA	NA	NA	0	0	1	0	1	NA	NA	NA	0	0	1	0	1	0	0
Vatica_adenanii	Dipterocarpaceae	Dipterocarpoideae	Dipterocarpeae	Vatica	NA	NA	Meekiong, Nizam, Latiff, Tawan &amp; Yahud	Endemic	0	1	0	0	0	0	0	0	0	0	0	0	0	1	NA	NA	NA	NA	NA	NA	NA	NA	NA	NA	NA	NA	0	0	1	0	1	NA	NA	NA	0	0	1	0	1	0	0
Vatica_affinis	Dipterocarpaceae	Dipterocarpoideae	Dipterocarpeae	Vatica	NA	NA	Thwaites	Endemic	0	0	0	0	0	0	1	0	0	0	0	0	0	0	0	300	NA	NA	NA	NA	NA	NA	NA	NA	NA	NA	0	0	1	0	1	NA	NA	NA	0	0	1	0	1	0	0
Vatica_albiramis	Dipterocarpaceae	Dipterocarpoideae	Dipterocarpeae	Vatica	NA	NA	v. Slooten	Endemic	0	1	0	0	0	0	0	0	0	0	0	0	0	1	100	1400	NA	NA	25	35	NA	1	0	0	0	NA	0	0	1	0	1	15	NA	NA	0	0	1	0	1	0	0
Vatica_badiifolia	Dipterocarpaceae	Dipterocarpoideae	Dipterocarpeae	Vatica	NA	NA	P.S.Ashton	Endemic	1	1	0	0	0	0	0	0	0	0	0	0	0	0	0	800	NA	NA	40	50	NA	1	0	0	0	NA	0	0	1	0	1	12	NA	NA	0	0	1	0	1	0	0
Vatica_bantamensis	Dipterocarpaceae	Dipterocarpoideae	Dipterocarpeae	Vatica	NA	NA	(Hassk.) Benth. & Hook.ex Miq.	Endemic	1	0	0	0	0	0	0	0	0	0	0	0	0	0	0	400	NA	8	30	NA	NA	NA	NA	NA	NA	NA	0	0	1	0	1	NA	NA	NA	0	0	1	0	1	0	0
Vatica_bella	Dipterocarpaceae	Dipterocarpoideae	Dipterocarpeae	Vatica	NA	NA	Slooten	Widespread	1	1	0	0	0	0	0	0	0	0	0	0	0	0	0	830	40000	NA	40	45	NA	NA	NA	NA	NA	NA	0	0	1	0	0	10	NA	NA	0	0	1	0	1	0	0
Vatica_borneensis	Dipterocarpaceae	Dipterocarpoideae	Dipterocarpeae	Vatica	NA	NA	Burck	Endemic	0	0	0	0	0	0	0	0	0	0	0	0	0	1	0	900	NA	NA	35	70	NA	0	1	0	0	NA	0	0	1	0	0	8	NA	NA	0	0	1	0	1	0	0
Vatica_brevipes	Dipterocarpaceae	Dipterocarpoideae	Dipterocarpeae	Vatica	NA	NA	P.S.Ashton	Endemic	1	1	0	0	0	0	0	0	0	0	0	0	0	0	0	800	NA	NA	25	30	NA	1	0	0	0	NA	0	0	1	0	0	9	NA	NA	0	0	1	0	1	0	0
Vatica_brunigii	Dipterocarpaceae	Dipterocarpoideae	Dipterocarpeae	Vatica	NA	NA	P.S.Ashton	Widespread	1	1	0	0	0	0	0	0	0	0	0	0	0	0	0	700	NA	NA	30	70	NA	0	1	0	0	NA	0	0	1	0	0	9	NA	NA	0	0	1	0	1	0	0
Vatica_cauliflora	Dipterocarpaceae	Dipterocarpoideae	Dipterocarpeae	Vatica	NA	NA	P.S.Ashton	Endemic	1	0	0	0	0	0	0	0	0	0	0	0	0	0	0	300	NA	NA	NA	NA	NA	NA	NA	NA	NA	NA	0	0	1	0	0	NA	NA	NA	0	0	1	0	1	0	0
Vatica_chartacea	Dipterocarpaceae	Dipterocarpoideae	Dipterocarpeae	Vatica	NA	NA	P.S.Ashton	Endemic	0	1	0	0	0	0	0	0	0	0	0	0	0	0	300	800	NA	NA	NA	NA	NA	NA	NA	NA	NA	NA	0	0	1	0	1	20	NA	NA	0	0	1	0	1	0	0
Vatica_chevalieri	Dipterocarpaceae	Dipterocarpoideae	Dipterocarpeae	Vatica	NA	NA	(Gagnep.) Smitinand	Endemic	1	1	0	0	0	0	0	0	0	0	0	0	0	0	0	800	NA	NA	NA	NA	NA	NA	NA	NA	NA	NA	0	0	1	0	1	NA	NA	NA	0	0	1	0	1	0	0
Vatica_chinensis	Dipterocarpaceae	Dipterocarpoideae	Dipterocarpeae	Vatica	NA	NA	L.	Widespread	0	0	0	0	0	0	1	0	0	0	0	1	0	0	NA	NA	NA	NA	NA	NA	NA	NA	NA	NA	NA	NA	0	0	1	0	1	NA	NA	NA	0	0	1	0	1	0	0
Vatica_cinerea	Dipterocarpaceae	Dipterocarpoideae	Dipterocarpeae	Vatica	NA	NA	King	Widespread	1	0	0	0	0	1	0	0	0	0	0	0	0	1	0	700	1000000	NA	20	NA	NA	0	0	0	1	NA	0	0	1	0	1	NA	NA	NA	0	0	1	0	1	0	0
Vatica_compressa	Dipterocarpaceae	Dipterocarpoideae	Dipterocarpeae	Vatica	NA	NA	P.S.Ashton	Endemic	0	0	0	0	0	0	0	0	0	0	0	0	1	0	NA	NA	NA	NA	30	35	NA	0	1	0	0	NA	0	0	1	0	1	16	NA	NA	0	0	1	0	1	0	0
Vatica_congesta	Dipterocarpaceae	Dipterocarpoideae	Dipterocarpeae	Vatica	NA	NA	P.S.Ashton	Endemic	1	1	0	0	0	0	0	0	0	0	0	0	0	0	0	800	NA	NA	35	35	NA	1	1	0	0	NA	0	0	1	0	1	15	NA	NA	0	0	1	0	1	0	0
Vatica_coriacea	Dipterocarpaceae	Dipterocarpoideae	Dipterocarpeae	Vatica	NA	NA	P.S.Ashton	Endemic	0	0	0	0	0	0	0	0	0	0	0	0	1	0	NA	NA	NA	NA	20	50	NA	NA	NA	NA	NA	NA	0	0	1	0	0	11	NA	NA	0	0	1	0	1	0	0
Vatica_cuspidata	Dipterocarpaceae	Dipterocarpoideae	Dipterocarpeae	Vatica	NA	NA	(Ridley) Symington	Endemic	0	0	0	0	0	0	0	0	0	0	0	0	0	1	1	650	20001	NA	NA	75	NA	NA	NA	NA	NA	NA	0	0	1	0	0	12	NA	NA	0	0	1	0	1	0	0
Vatica_diospyroides	Dipterocarpaceae	Dipterocarpoideae	Dipterocarpeae	Vatica	NA	NA	Symington	Endemic	1	0	0	0	0	0	1	0	0	0	0	0	0	0	0	300	3566	NA	15	NA	NA	NA	NA	NA	NA	NA	0	0	1	0	0	NA	NA	NA	0	0	1	0	1	0	0
Vatica_dulitensis	Dipterocarpaceae	Dipterocarpoideae	Dipterocarpeae	Vatica	NA	NA	Symington	Endemic	0	1	1	0	0	0	0	0	0	0	0	0	0	0	600	1350	NA	NA	30	50	NA	1	0	0	0	NA	0	0	1	0	0	8	NA	NA	0	0	1	0	1	0	0
Vatica_elliptica	Dipterocarpaceae	Dipterocarpoideae	Dipterocarpeae	Vatica	NA	NA	Foxw.	Endemic	0	0	0	1	0	0	0	0	0	0	0	0	0	0	1200	1800	NA	NA	NA	NA	NA	NA	NA	NA	NA	NA	0	0	1	0	0	NA	NA	NA	0	0	1	0	1	0	0
Vatica_endertii	Dipterocarpaceae	Dipterocarpoideae	Dipterocarpeae	Vatica	NA	NA	v. Slooten	Endemic	0	1	0	0	0	0	0	0	0	0	0	0	0	1	0	800	NA	NA	30	60	NA	NA	NA	NA	NA	NA	0	0	1	0	1	9.4	NA	NA	0	0	1	0	1	0	0
Vatica_flavida	Dipterocarpaceae	Dipterocarpoideae	Dipterocarpeae	Vatica	NA	NA	Foxw.	Endemic	0	0	0	0	0	0	0	0	0	0	1	0	0	0	0	300	99	NA	NA	NA	NA	NA	NA	NA	NA	NA	0	0	1	0	0	10	NA	NA	0	0	1	0	1	0	0
Vatica_flavovirens	Dipterocarpaceae	Dipterocarpoideae	Dipterocarpeae	Vatica	NA	NA	Slooten	Endemic	0	1	0	0	0	0	0	0	0	0	0	0	0	0	0	400	NA	NA	40	NA	NA	NA	NA	NA	NA	NA	0	0	1	0	0	14	NA	NA	0	0	1	0	1	0	0
Vatica_glabrata	Dipterocarpaceae	Dipterocarpoideae	Dipterocarpeae	Vatica	NA	NA	P.S. Ashton	Endemic	1	1	0	0	0	0	0	0	0	0	0	0	0	0	500	1500	NA	NA	20	60	NA	NA	NA	NA	NA	NA	0	0	1	0	0	14	NA	NA	0	0	1	0	1	0	0
Vatica_globosa	Dipterocarpaceae	Dipterocarpoideae	Dipterocarpeae	Vatica	NA	NA	P.S.Ashton	Endemic	1	1	0	0	0	0	0	0	0	0	0	0	0	0	0	800	NA	NA	20	20	NA	0	1	0	0	NA	0	0	1	0	0	13	NA	NA	0	0	1	0	1	0	0
Vatica_granulata	Dipterocarpaceae	Dipterocarpoideae	Dipterocarpeae	Vatica	NA	NA	v. Slooten	Endemic	0	1	1	0	0	0	0	0	0	0	0	0	0	0	500	1700	NA	NA	30	70	NA	NA	NA	NA	NA	NA	0	0	1	0	0	16	NA	NA	0	0	1	0	1	0	0
Vatica_griffithii	Dipterocarpaceae	Dipterocarpoideae	Dipterocarpeae	Vatica	NA	NA	Brandis	Endemic	0	1	0	0	0	0	0	0	0	0	0	0	0	1	NA	NA	NA	NA	NA	NA	NA	NA	NA	NA	NA	NA	0	0	1	0	0	NA	NA	NA	0	0	1	0	1	0	0
Vatica_guangxiensis	Dipterocarpaceae	Dipterocarpoideae	Dipterocarpeae	Vatica	NA	NA	S.L.Mo	Endemic	0	1	1	0	0	0	0	0	0	0	0	0	0	0	500	1100	502.4	NA	40	NA	NA	NA	NA	NA	NA	NA	0	0	1	0	0	NA	NA	NA	0	0	1	0	1	0	0
Vatica_harmandiana	Dipterocarpaceae	Dipterocarpoideae	Dipterocarpeae	Vatica	NA	NA	Pierre	Widespread	1	1	0	0	0	0	1	0	0	0	0	0	0	0	0	600	979000	NA	20	NA	NA	0	1	0	1	NA	0	0	1	0	0	10	NA	NA	0	0	1	0	1	0	0
Vatica_havilandii	Dipterocarpaceae	Dipterocarpoideae	Dipterocarpeae	Vatica	NA	NA	Brandis	Widespread	0	1	0	0	0	0	0	0	0	0	0	0	0	1	300	800	20001	NA	30	35	NA	1	1	0	0	NA	0	0	1	0	0	13	NA	NA	0	0	1	0	1	0	0
Vatica_heteroptera	Dipterocarpaceae	Dipterocarpoideae	Dipterocarpeae	Vatica	NA	NA	Symington	Endemic	1	1	0	0	0	0	0	0	0	0	0	0	0	0	900	1200	18000	NA	NA	200	NA	1	1	0	0	NA	0	0	1	0	0	12	NA	NA	0	0	1	0	1	0	0
Vatica_hullettii	Dipterocarpaceae	Dipterocarpoideae	Dipterocarpeae	Vatica	NA	NA	(Ridl.) P. S.Ashton	Endemic	1	0	0	0	0	0	0	0	0	0	0	0	0	0	0	300	18000	NA	NA	NA	NA	NA	NA	NA	NA	NA	0	0	1	0	0	12	NA	NA	0	0	1	0	1	0	0
Vatica_javanica	Dipterocarpaceae	Dipterocarpoideae	Dipterocarpeae	Vatica	NA	NA	v. Sloot.	Widespread	1	0	0	0	0	0	0	0	0	0	0	0	0	0	0	100	NA	NA	46	99	NA	0	1	0	0	NA	0	0	1	0	0	19	NA	NA	1	0	1	0	1	0	0
Vatica_lanceifolia	Dipterocarpaceae	Dipterocarpoideae	Dipterocarpeae	Vatica	NA	NA	(Roxb.) Blume	Widespread	0	0	0	0	0	0	1	0	0	0	0	0	0	0	NA	NA	NA	NA	NA	NA	NA	NA	NA	NA	NA	NA	0	0	1	0	0	NA	NA	NA	0	0	1	0	1	0	0
Vatica_lobata	Dipterocarpaceae	Dipterocarpoideae	Dipterocarpeae	Vatica	NA	NA	Foxw.	Endemic	1	1	0	0	0	0	0	0	0	0	0	0	0	0	0	800	20001	NA	NA	NA	NA	NA	NA	NA	NA	NA	0	0	1	0	0	21	NA	NA	0	0	1	0	1	0	0
Vatica_lowii	Dipterocarpaceae	Dipterocarpoideae	Dipterocarpeae	Vatica	NA	NA	King	Endemic	0	0	0	0	0	0	0	0	0	0	0	0	0	1	0	750	20001	NA	25	50	7	NA	NA	NA	NA	NA	0	0	1	0	0	10	NA	NA	0	0	1	0	1	0	0
Vatica_maingayi	Dipterocarpaceae	Dipterocarpoideae	Dipterocarpeae	Vatica	NA	NA	Dyer	Widespread	1	0	0	0	0	0	0	0	0	0	0	0	0	0	0	300	20001	NA	45	70	NA	1	1	0	0	NA	0	0	1	0	0	10	NA	NA	0	0	1	0	1	0	0
Vatica_mangachapoi	Dipterocarpaceae	Dipterocarpoideae	Dipterocarpeae	Vatica	NA	NA	Blanco	Widespread	1	1	0	0	0	0	0	0	0	0	0	0	1	1	0	800	3000000	NA	30	70	NA	0	1	0	0	NA	0	0	1	0	0	8.5	NA	NA	0	0	1	0	1	0	0
Vatica_maritima	Dipterocarpaceae	Dipterocarpoideae	Dipterocarpeae	Vatica	NA	NA	Slooten	Widespread	1	0	0	0	0	0	0	0	0	0	0	0	0	1	0	500	NA	NA	25	35	NA	0	1	0	0	NA	0	0	1	0	0	NA	NA	NA	0	0	1	0	1	0	0
Vatica_micrantha	Dipterocarpaceae	Dipterocarpoideae	Dipterocarpeae	Vatica	NA	NA	v. Slooten	Endemic	0	1	1	0	0	0	0	0	0	0	0	0	1	0	600	1300	NA	NA	35	60	NA	0	1	0	0	NA	0	0	1	0	0	11	1	1	1	0	1	1	1	0	0
Vatica_mizaniana	Dipterocarpaceae	Dipterocarpoideae	Dipterocarpeae	Vatica	NA	NA	Chua	Endemic	0	1	0	0	0	0	0	0	0	0	0	0	0	1	NA	NA	NA	NA	NA	NA	NA	NA	NA	NA	NA	NA	0	0	1	0	0	NA	NA	NA	0	0	1	0	1	0	0
Vatica_nitens	Dipterocarpaceae	Dipterocarpoideae	Dipterocarpeae	Vatica	NA	NA	King	Widespread	0	1	0	0	0	0	0	0	0	0	0	0	0	0	0	600	20001	NA	40	70	NA	1	1	0	0	NA	0	0	1	0	0	45	NA	NA	0	0	1	0	1	0	0
Vatica_oblongifolia	Dipterocarpaceae	Dipterocarpoideae	Dipterocarpeae	Vatica	NA	NA	Hook.fil.	Endemic	1	1	0	0	0	0	0	0	0	0	1	0	1	0	0	700	NA	NA	38	93	NA	1	1	0	0	NA	0	0	1	0	0	19	NA	NA	0	0	1	0	1	0	0
Vatica_obovata	Dipterocarpaceae	Dipterocarpoideae	Dipterocarpeae	Vatica	NA	NA	Slooten	Endemic	1	0	0	0	0	0	0	0	0	0	0	0	0	0	0	300	NA	NA	NA	NA	NA	NA	NA	NA	NA	NA	0	0	1	0	0	NA	NA	NA	0	0	1	0	1	0	0
Vatica_obscura	Dipterocarpaceae	Dipterocarpoideae	Dipterocarpeae	Vatica	NA	NA	Trimen	Endemic	0	0	0	0	0	0	0	1	0	0	0	0	0	0	NA	NA	NA	NA	NA	NA	NA	NA	NA	NA	NA	NA	0	0	1	0	0	NA	NA	NA	0	0	1	0	1	0	0
Vatica_odorata	Dipterocarpaceae	Dipterocarpoideae	Dipterocarpeae	Vatica	NA	NA	(Griff.) Symington	Widespread	0	1	1	0	0	0	1	1	0	0	0	0	0	0	300	900	20001	NA	40	70	NA	1	1	0	0	NA	0	0	1	0	0	12	NA	NA	1	0	1	0	1	0	1
Vatica_pachyphylla	Dipterocarpaceae	Dipterocarpoideae	Dipterocarpeae	Vatica	NA	NA	Merr.	Endemic	0	0	0	0	0	0	1	0	0	0	0	0	0	0	0	80	NA	NA	30	60	NA	NA	NA	NA	NA	NA	0	0	1	0	0	NA	NA	NA	0	0	1	0	1	0	1
Vatica_pallida	Dipterocarpaceae	Dipterocarpoideae	Dipterocarpeae	Vatica	NA	NA	Dyer	Endemic	0	1	0	0	0	0	0	0	0	0	0	0	0	0	0	500	99	NA	10	NA	NA	NA	NA	NA	NA	NA	0	0	1	0	0	9	NA	NA	0	0	1	0	1	0	1
Vatica_paludosa	Dipterocarpaceae	Dipterocarpoideae	Dipterocarpeae	Vatica	NA	NA	A.J.G.H. Kostermans	Widespread	1	1	0	0	0	0	0	0	0	0	1	0	1	0	0	700	NA	NA	NA	NA	NA	NA	NA	NA	NA	NA	0	0	1	0	0	NA	NA	NA	0	0	1	0	1	0	1
Vatica_palungensis	Dipterocarpaceae	Dipterocarpoideae	Dipterocarpeae	Vatica	NA	NA	P.S.Ashton	Widespread	1	0	0	0	0	0	0	0	0	0	0	0	0	0	0	300	NA	NA	NA	NA	NA	NA	NA	NA	NA	NA	0	0	1	0	0	NA	NA	NA	0	0	1	0	1	0	1
Vatica_parvifolia	Dipterocarpaceae	Dipterocarpoideae	Dipterocarpeae	Vatica	NA	NA	P.S.Ashton	Endemic	0	0	0	0	0	0	0	0	0	0	0	0	1	0	NA	NA	NA	NA	35	35	NA	0	1	0	0	NA	0	0	1	0	0	5	1	1	0	0	1	1	1	0	0
Vatica_patentinervia	Dipterocarpaceae	Dipterocarpoideae	Dipterocarpeae	Vatica	NA	NA	P.S.Ashton	Endemic	1	1	0	0	0	0	0	0	0	0	0	0	0	0	0	800	NA	NA	35	35	NA	NA	NA	NA	NA	NA	0	0	1	0	0	16	NA	NA	0	0	1	0	1	1	0
Vatica_pauciflora	Dipterocarpaceae	Dipterocarpoideae	Dipterocarpeae	Vatica	NA	NA	(Korth.) Blume	Widespread	1	0	0	0	0	0	0	0	0	0	0	1	0	0	0	250	3000000	NA	30	30	NA	1	0	0	0	NA	0	0	1	0	0	15	NA	NA	1	0	1	0	1	1	0
Vatica_pedicellata	Dipterocarpaceae	Dipterocarpoideae	Dipterocarpeae	Vatica	NA	NA	Brandis	Endemic	0	0	0	0	0	0	0	0	0	0	0	0	1	0	0	300	NA	NA	15	15	NA	0	1	0	0	NA	0	0	1	0	0	16	NA	NA	0	0	1	0	1	1	0
Vatica_pentandra	Dipterocarpaceae	Dipterocarpoideae	Dipterocarpeae	Vatica	NA	NA	P.S.Ashton	Endemic	1	1	0	0	0	0	0	0	0	0	0	0	0	0	0	800	NA	NA	NA	NA	NA	NA	NA	NA	NA	NA	0	0	1	0	0	NA	NA	NA	0	0	1	0	1	1	0
Vatica_perakensis	Dipterocarpaceae	Dipterocarpoideae	Dipterocarpeae	Vatica	NA	NA	King	Widespread	0	0	0	0	0	0	0	0	0	0	0	0	0	1	0	600	18000	NA	35	45	NA	NA	NA	NA	NA	NA	0	0	1	0	0	10	NA	NA	0	0	1	0	1	1	0
Vatica_philastreana	Dipterocarpaceae	Dipterocarpoideae	Dipterocarpeae	Vatica	NA	NA	Pierre	Widespread	0	0	0	0	0	0	1	0	0	0	0	0	0	0	0	150	NA	500	30	NA	NA	NA	NA	NA	NA	NA	0	0	1	0	0	NA	NA	NA	0	0	1	0	1	1	0
Vatica_rassak	Dipterocarpaceae	Dipterocarpoideae	Dipterocarpeae	Vatica	NA	NA	(Korth.) Blume	Widespread	1	0	0	0	0	0	0	0	0	0	1	0	0	0	0	400	NA	NA	34	70	NA	0	1	0	0	NA	0	0	1	0	0	22	NA	NA	2	0	1	0	1	1	0
Vatica_ridleyana	Dipterocarpaceae	Dipterocarpoideae	Dipterocarpeae	Vatica	NA	NA	Brandis	Widespread	1	1	0	0	0	0	0	0	0	0	0	0	0	0	0	800	5000	NA	NA	NA	5	NA	NA	NA	NA	NA	0	0	1	0	0	12	NA	NA	0	0	1	0	1	1	0
Vatica_rotata	Dipterocarpaceae	Dipterocarpoideae	Dipterocarpeae	Vatica	NA	NA	P.S.Ashton	Endemic	1	1	0	0	0	0	0	0	0	0	0	0	1	0	0	800	NA	NA	NA	10	NA	NA	NA	NA	NA	NA	0	0	1	0	0	8	NA	NA	0	0	1	0	1	1	0
Vatica_rynchocarpa	Dipterocarpaceae	Dipterocarpoideae	Dipterocarpeae	Vatica	NA	NA	P.S.Ashton	Endemic	0	1	0	0	0	0	0	0	0	0	0	0	0	1	0	100	NA	NA	30	100	NA	NA	NA	NA	NA	NA	0	0	1	0	0	7	NA	NA	0	0	1	0	1	1	0
Vatica_sarawakensis	Dipterocarpaceae	Dipterocarpoideae	Dipterocarpeae	Vatica	NA	NA	F.Heim	Endemic	1	1	1	0	0	0	0	0	0	0	0	0	0	0	0	1000	NA	NA	25	60	NA	1	0	0	0	NA	0	0	1	0	0	27	NA	NA	0	0	1	0	1	1	0
Vatica_scortechinii	Dipterocarpaceae	Dipterocarpoideae	Dipterocarpeae	Vatica	NA	NA	(King) Brandis	Endemic	1	1	1	0	0	0	0	0	0	0	0	0	0	0	0	1800	18000	NA	40	55	NA	NA	NA	NA	NA	NA	0	0	1	0	0	2.5	NA	NA	0	0	1	0	1	1	0
Vatica_soepadmoi	Dipterocarpaceae	Dipterocarpoideae	Dipterocarpeae	Vatica	NA	NA	P.S.Ashton	Endemic	1	1	0	0	0	0	0	0	0	0	0	0	0	0	0	800	NA	NA	NA	NA	NA	NA	NA	NA	NA	NA	0	0	1	0	0	NA	NA	NA	0	0	1	0	1	1	0
Vatica_stapfiana	Dipterocarpaceae	Dipterocarpoideae	Dipterocarpeae	Vatica	NA	NA	(King) Slooten	Widespread	1	1	0	0	0	0	1	0	0	0	0	0	0	0	0	500	20001	2000	30	40	NA	NA	NA	NA	NA	NA	0	0	1	0	0	18	NA	NA	0	0	1	0	1	1	0
Vatica_subglabra	Dipterocarpaceae	Dipterocarpoideae	Dipterocarpeae	Vatica	NA	NA	Merr.	Endemic	0	0	0	0	0	0	1	0	0	0	0	0	0	0	100	900	NA	NA	30	NA	NA	NA	NA	NA	NA	NA	0	0	1	0	0	NA	NA	NA	0	0	1	0	1	1	0
Vatica_teysmanniana	Dipterocarpaceae	Dipterocarpoideae	Dipterocarpeae	Vatica	NA	NA	Burck	Widespread	1	0	0	0	0	0	0	0	0	0	1	1	0	0	0	300	NA	NA	45	60	NA	NA	NA	NA	NA	NA	0	0	1	0	0	NA	NA	NA	0	0	1	0	1	1	0
Vatica_thorelii	Dipterocarpaceae	Dipterocarpoideae	Dipterocarpeae	Vatica	NA	NA	Pierre	Widespread	1	1	0	0	0	0	0	0	0	0	0	0	0	0	0	800	NA	NA	NA	NA	NA	NA	NA	NA	NA	NA	0	0	1	0	0	NA	NA	NA	0	0	1	0	1	1	0
Vatica_umbonata	Dipterocarpaceae	Dipterocarpoideae	Dipterocarpeae	Vatica	NA	NA	(Hook.f.) Burck	Widespread	0	1	1	0	0	0	0	0	0	0	0	0	0	0	300	1300	1477675	NA	40	70	NA	NA	NA	NA	NA	NA	0	0	1	0	0	14	NA	NA	0	0	1	1	1	0	1
Vatica_venulosa	Dipterocarpaceae	Dipterocarpoideae	Dipterocarpeae	Vatica	NA	NA	Blume	Widespread	1	0	0	0	0	0	0	0	0	0	0	0	0	0	0	100	20001	NA	35	102	NA	0	1	0	0	NA	0	0	1	0	0	8.5	NA	NA	2	0	1	1	0	0	0
Vatica_vinosa	Dipterocarpaceae	Dipterocarpoideae	Dipterocarpeae	Vatica	NA	NA	P. S. Ashton	Endemic	1	0	0	0	0	0	0	0	0	0	0	0	0	0	0	300	NA	NA	30	40	NA	1	0	0	0	NA	0	0	1	0	0	11	NA	NA	0	0	1	0	1	1	0
Vatica_xishuangbannaensis	Dipterocarpaceae	Dipterocarpoideae	Dipterocarpeae	Vatica	NA	NA	G.D.Tao & J.H.Zhang	Endemic	1	1	0	0	0	0	0	0	0	0	0	0	0	0	0	800	NA	NA	NA	NA	NA	NA	NA	NA	NA	NA	0	0	1	0	0	NA	NA	NA	0	0	1	0	0	0	0
Vatica_yeechongii	Dipterocarpaceae	Dipterocarpoideae	Dipterocarpeae	Vatica	NA	NA	Saw	NA	1	0	0	0	0	0	0	0	0	0	0	0	0	0	0	300	99	NA	15	13	NA	1	0	0	0	NA	0	0	1	0	0	45	NA	NA	NA	NA	NA	NA	NA	NA	NA
[truncated: 87 more columns]
