# Supplementary material for: Comparative Analyses and Phylogenetic Dependence in Traits and Trends of the Dipterocarpaceae
Source: Ecol Evol. 2025 Jan 9;15(1):e70784. doi: 10.1002/ece3.70784 (PMC11717900; doi:10.1002/ece3.70784)
Supplement: Supplementary file 3 — Data S2. [file ECE3-15-e70784-s004.R]

rm( list = ls() )
library(ggplot2)
library(dplyr)
library(scatterpie)


Dip<-read.csv("DipData(Graph).csv")#load datasets

stderr <- function(x) sd(x, na.rm = TRUE) / sqrt(length(which(is.na(x) == FALSE) ))

Dip1<- filter(Dip,is.na(Geographic.range)== FALSE,
              is.na(Upper.elevation.limit.metres)== FALSE)

Dip2<- filter(Dip,is.na(Shade.tolerance)== FALSE,
              is.na(Dip$Survival.percentage)== FALSE)

Dip2$Speciesplot<-gsub("_", " ", Dip2$Species)##remove underscore

genusSummaryElev <- Dip1 %>% group_by(Genus, Geographic.range) %>% summarise(
  meanUpperElevation = mean( Upper.elevation.limit.metres ),
  seUpperElevation = stderr( Upper.elevation.limit.metres )
)

genusSummarySurv <- Dip2 %>% group_by(Genus, Geographic.range) %>% summarise(
  meanSurvival = mean( Survival.percentage ),
  seSurvival = stderr( Survival.percentage )
)


elevPlot <- ggplot( data = genusSummaryElev, aes(x = reorder(Genus,meanUpperElevation), y = meanUpperElevation, group = Geographic.range, colour = Geographic.range)) + 
  geom_point( position = position_dodge2(width = 0.25, padding = 0.5) , size = 2) +
  geom_errorbar( aes( ymin = meanUpperElevation - seUpperElevation, ymax = meanUpperElevation + seUpperElevation  ),linewidth = 0.3, width = 0.3, position = position_dodge(width = 0.25) ) +
  theme_bw() + labs(y = "Mean Upper Elevation Limit")+
  theme( panel.border = element_blank(), 
         panel.grid.major.x = element_line(color = "lightgrey", size = 0.2, linetype = 3),
         panel.grid.major.y = element_blank(), 
         panel.grid.minor.y = element_blank(),
         axis.line = element_line(colour = 'black', size = 0.25),
         axis.ticks = element_line(colour = "black", size = 0.25),
         legend.title = element_text(size= 9, colour="black",face = "bold"),
         legend.position= c(0.4,1),
         legend.justification = c("right", "top"),
         legend.box.just = "right",
         legend.margin = margin(1, 1, 1, 1),
         legend.text = element_text(size=8,face = "bold"),
         axis.text.x = element_text(size = 10, angle = 45, hjust = 1,face = "bold" ),
         axis.text.y = element_text(size = 10,face = "bold"),
         axis.title.x=element_blank(),
         axis.title.y=element_text(size = 10,face = "bold") )

ggsave("elevPlot.pdf", dpi=1000)
ggsave("elevPlot.png", dpi=1000)


Dip2$Shade.tolerance <- factor(Dip2$Shade.tolerance , levels = c( "Light demander", "Intermediate", "Shade tolerant") )

survPlot <- ggplot(Dip2)+
  geom_point(aes(x=reorder(Speciesplot,-Survival.percentage),y= Survival.percentage,color= Shade.tolerance,shape= Shade.tolerance),size= 2)+
  ylab("Survival(%)")+
  xlab("Species")+
  scale_color_manual(values=c("lightgray", "darkgray","black" ))+
  ylim(60,100)+
  theme_bw(base_size = 35)+
  guides(color=guide_legend(title="Shade tolerance"))+
  guides(shape=guide_legend(title="Shade tolerance"))+theme_bw() +
  theme( panel.border = element_blank(), 
         panel.grid.major.x = element_blank(),
         panel.grid.major.y = element_blank(), 
         panel.grid.minor.y = element_blank(),
         axis.line = element_line(colour = 'black', size = 0.25),
         axis.ticks = element_line(colour = "black", size = 0.25),
         legend.title = element_text(size= 9, colour="black",face = "bold"),
         legend.position= c(0.3,0.5),
         legend.justification = c("right", "top"),
         legend.box.just = "right",
         legend.margin = margin(1, 1, 1, 1),
         legend.text = element_text(size=8,face = "bold"),
         axis.text.x = element_text(size = 9, angle = 45, hjust = 1,face = "bold" ),
         axis.text.y = element_text(size = 9,face = "bold"),
         axis.title.x=element_blank(),
         axis.title.y=element_text(size = 10,face = "bold") )

ggsave("survPlot.pdf", dpi=1000)
ggsave("survPlot.png", dpi=1000)


table(Dip$Population.trend, Dip$Red.List.status )

Dip3<- filter(Dip,is.na(Dip$Red.List.status)== FALSE,
              is.na(Dip$Population.trend)== FALSE)

#correct typo
idx <- which( Dip3$Genus == " Vateriopsis" )
Dip3$Genus[idx] <- "Vateriopsis"

Dip3$Red.List.status <- factor(Dip3$Red.List.status , levels = c("Least Concern", "Near Threatened",
                                                                 "Vulnerable", "Endangered", "Critically Endangered",
                                                                 "Extinct in the Wild", "Data Deficient"))
RLlevels <- c("Least Concern", "Near Threatened",
  "Vulnerable", "Endangered", "Critically Endangered",
  "Extinct in the Wild", "Data Deficient")
genera <- sort( levels(as.factor( Dip3$Genus) ) )
Dip3$Genus <- factor( Dip3$Genus, levels = genera )

RLsummary <- Dip3 %>% group_by(Genus, Red.List.status) %>% summarise( 
  decreasing = length(which(Population.trend == "decreasing") ) / length(Population.trend) ,
  unknown = length(which(Population.trend == "unknown") ) / length(Population.trend )
)

y <- recode(RLsummary$Red.List.status, 
            "Least Concern" = 1, "Near Threatened" = 2,
            "Vulnerable" = 3, "Endangered" = 4, "Critically Endangered" = 5,
            "Extinct in the Wild"=6, "Data Deficient" =7)

x <- recode(RLsummary$Genus,  "Anisoptera" =1, "Cotylelobium" = 2, "Dipterocarpus" =3,
             "Dryobalanops" = 4,  "Hopea" =5,  "Monotes"  =6,   "Neobalanocarpus" =7, "Parashorea" =8,
             "Shorea" =9,  "Stemonoporus" =10,  "Upuna" =11,     "Vateria"  =12,    "Vateriopsis" =13, "Vatica" = 14)

RLsummary$x <- x
RLsummary$y <- y

PT<-ggplot( )+
  geom_scatterpie(data = RLsummary, aes(x= x,y= y), cols = c("decreasing", "unknown"))  +
  ylab("Redlist status")+
  theme_bw() +
  scale_x_continuous(breaks = seq(1:14), labels = genera, limits = c(0 , 14.5) ) +
  scale_y_continuous(breaks = seq(1:7), labels = RLlevels) +
  theme( panel.border = element_blank(), 
         panel.grid.major.x = element_blank(),
         panel.grid.major.y = element_blank(), 
         panel.grid.minor.y = element_blank(),
         axis.line = element_line(colour = 'black', size = 0.25),
         axis.ticks = element_line(colour = "black", size = 0.25),
         legend.title = element_blank(),
         legend.position= c(0.2,0.25),
         legend.justification = c("right", "top"),
         legend.box.just = "right",
         legend.margin = margin(1, 1, 1, 1),
         legend.text = element_text(size=9,face = "bold"),
         axis.text.x = element_text(size = 9, angle = 45, hjust = 1,face = "bold" ),
         axis.text.y = element_text(size = 9,face = "bold"),
         axis.title.x=element_blank(),
         axis.title.y=element_text(size = 10,face = "bold") ) +
  geom_rect(aes(xmin = 0, xmax = 14.5, ymin = 6.5, ymax = 7.5), fill = "grey", alpha = 0.2 )

ggsave("PT.pdf", dpi=1000)
ggsave("PT.png", dpi=1000)

Dip4<- filter(Dip,is.na(Dip$Red.List.status)== FALSE,
              is.na(Dip$Population.trend)== FALSE)

Dip4$Red.List.status <- factor(Dip4$Red.List.status , levels = c("Least Concern", "Near Threatened",
                                                                 "Vulnerable", "Endangered", "Critically Endangered",
                                                                 "Extinct in the Wild", "Data Deficient"))

RLsummary <- Dip4 %>%  group_by(Red.List.status) %>% summarise(
  habdest = mean(Habitat.destruction),
  sehabdest = stderr(Habitat.destruction),
  perdest = mean(Percentage.habitat.decline),
  seperdest = stderr(Percentage.habitat.decline)
)
  
habdest <-ggplot(data = RLsummary,aes(x = Red.List.status, y = habdest)) + geom_point(size = 3) +
  geom_errorbar(aes( ymin = habdest-sehabdest, ymax = habdest + sehabdest), width = 0.1 ) + theme_bw() +
  labs(y = "Proportion habitat destruction") +
  theme( panel.border = element_blank(), 
         panel.grid.major.x = element_blank(),
         panel.grid.major.y = element_blank(), 
         panel.grid.minor.y = element_blank(),
         axis.line = element_line(colour = 'black', size = 0.25),
         axis.ticks = element_line(colour = "black", size = 0.25),
         legend.title = element_blank(),
         legend.position= c(0.2,0.25),
         legend.justification = c("right", "top"),
         legend.box.just = "right",
         legend.margin = margin(1, 1, 1, 1),
         legend.text = element_text(size=8,face = "bold"),
         axis.text.x = element_text(size = 9 , angle = 45, hjust = 1,face = "bold" ),
         axis.text.y = element_text(size = 9,face = "bold"),
         axis.title.x=element_blank(),
         axis.title.y=element_text(size = 9,face = "bold") )

ggsave("habdest.pdf", dpi=1000)
ggsave("habdest.png", dpi=1000)


Phabdest<-ggplot(data = RLsummary,aes(x = Red.List.status, y = perdest)) + geom_point(size = 3) +
  geom_errorbar(aes( ymin = perdest-seperdest, ymax = perdest + seperdest), width = 0.1 ) + theme_bw() +
  labs(y = "Percentage of habitat declined ") +
  theme( panel.border = element_blank(), 
         panel.grid.major.x = element_blank(),
         panel.grid.major.y = element_blank(), 
         panel.grid.minor.y = element_blank(),
         axis.line = element_line(colour = 'black', size = 0.25),
         axis.ticks = element_line(colour = "black", size = 0.25),
         legend.title = element_blank(),
         legend.position= c(0.2,0.25),
         legend.justification = c("right", "top"),
         legend.box.just = "right",
         legend.margin = margin(1, 1, 1, 1),
         legend.text = element_text(size=8),
         axis.text.x = element_text(size = 9, angle = 45, hjust = 1,face = "bold" ),
         axis.text.y = element_text(size = 9,face = "bold"),
         axis.title.x=element_blank(),
         axis.title.y=element_text(size = 9,face = "bold") )  

ggsave("Phabdest.pdf", dpi=1000)
ggsave("Phabdest.png", dpi=1000)
